# Supplementary material for: Predicting the start week of respiratory syncytial virus outbreaks using real time weather variables
Source: BMC Med Inform Decis Mak. 2010 Nov 2;10:68. doi: 10.1186/1472-6947-10-68 (PMC2987968; doi:10.1186/1472-6947-10-68)
Supplement: Additional file 2 — Comprehensive list of models considered in this work. An Excel (.xlsx) spread sheet with the comprehensive list of the weather variable used in each of the 255 models considered here along with the sensitivity and specificity in both training and test for both high peak and low peak seasons. [file 1472-6947-10-68-S2.XLSX]

## Sheet: High Peak Seasons
Week 0				Week 1				Week 2				Week 3				Variables Used In Model
Train Sensitivity	Train Specificity	Test Sensitivity	Test Specificity	Train Sensitivity	Train Specificity	Test Sensitivity	Test Specificity	Train Sensitivity	Train Specificity	Test Sensitivity	Test Specificity	Train Sensitivity	Train Specificity	Test Sensitivity	Test Specificity
0.666667	0.962963	0.333333	0.944444	0.555556	0.981481	0	1	0.555556	0.981481	0	0.944444	0.666667	0.962963	0	0.833333	Pressure
0.888889	0.962963	0	0.944444	0.888889	0.962963	0	0.944444	0.888889	0.981481	0	0.833333	0.777778	0.962963	0	0.777778	Pressure	Wind
0.888889	0.944444	0.333333	1	0.666667	0.981481	0	1	0.666667	1	0	0.944444	0.777778	0.925926	0	0.888889	Pressure	Wind	Min Humidity
0.777778	0.833333	0.666667	1	0.666667	0.925926	0.666667	1	0.666667	0.925926	0	0.944444	0.777778	0.796296	0	0.888889	Pressure	Wind	Min Humidity	AvgTmp
0.777778	0.833333	0.666667	1	0.777778	0.907407	0.666667	1	0.666667	0.925926	0	0.944444	0.777778	0.814815	0	0.944444	Pressure	Wind	Min Humidity	AvgTmp	Max Humidity
0.888889	0.907407	0.333333	0.944444	1	0.851852	0	0.944444	0.777778	0.851852	0	0.888889	0.888889	0.851852	0.333333	0.888889	Pressure	Wind	Min Humidity	AvgTmp	Max Humidity	Precipitation	Max Temp
0.888889	0.833333	0.333333	1	0.888889	0.833333	0	0.944444	0.777778	0.87037	0	0.888889	0.777778	0.833333	0.333333	0.888889	Pressure	Wind	Min Humidity	AvgTmp	Max Humidity	Precipitation	Max Temp
0.888889	0.833333	0.333333	1	0.888889	0.833333	0	1	0.777778	0.851852	0.333333	0.944444	0.777778	0.833333	0.333333	0.888889	Pressure	Wind	Min Humidity	AvgTmp	Max Humidity	Precipitation	Max Temp	Min Temp
0.888889	0.87037	0.333333	1	1	0.833333	0	1	0.777778	0.851852	0	0.888889	0.777778	0.814815	0.333333	0.888889	Pressure	Wind	Min Humidity	AvgTmp	Max Humidity	Precipitation	Max Temp	Min Temp
0.777778	0.814815	0.666667	1	0.777778	0.87037	0.666667	1	0.777778	0.814815	0.333333	0.944444	0.777778	0.759259	0.333333	0.944444	Pressure	Wind	Min Humidity	AvgTmp	Max Humidity		Max Temp
0.777778	0.777778	0.666667	1	0.777778	0.814815	0.666667	1	0.777778	0.759259	0.666667	0.944444	0.777778	0.759259	0.333333	0.944444	Pressure	Wind	Min Humidity	AvgTmp	Max Humidity		Max Temp	Min Temp
0.777778	0.814815	0.666667	1	0.777778	0.87037	0.666667	1	0.777778	0.851852	0.333333	0.944444	0.777778	0.814815	0.333333	0.888889	Pressure	Wind	Min Humidity	AvgTmp	Max Humidity			Min Temp
0.888889	0.87037	0.333333	1	1	0.833333	0	0.888889	0.777778	0.888889	0	0.888889	0.777778	0.851852	0.333333	0.888889	Pressure	Wind	Min Humidity	AvgTmp		Precipitation
0.888889	0.833333	0.333333	1	0.888889	0.814815	0	0.944444	0.777778	0.87037	0	0.944444	0.777778	0.87037	0.333333	0.888889	Pressure	Wind	Min Humidity	AvgTmp		Precipitation	Max Temp
0.888889	0.796296	0.333333	1	0.888889	0.814815	0	0.944444	0.777778	0.833333	0.333333	0.944444	0.777778	0.87037	0.333333	0.888889	Pressure	Wind	Min Humidity	AvgTmp		Precipitation	Max Temp	Min Temp
0.888889	0.87037	0.333333	1	1	0.814815	0	0.888889	0.777778	0.87037	0	0.888889	0.777778	0.888889	0.333333	0.888889	Pressure	Wind	Min Humidity	AvgTmp		Precipitation		Min Temp
0.777778	0.777778	0.666667	1	0.666667	0.888889	0.666667	1	0.666667	0.87037	0.333333	0.888889	0.777778	0.777778	0.333333	0.888889	Pressure	Wind	Min Humidity	AvgTmp			Max Temp
0.777778	0.777778	0.666667	1	0.666667	0.851852	0.666667	1	0.777778	0.759259	0.666667	0.888889	0.777778	0.777778	0.333333	0.888889	Pressure	Wind	Min Humidity	AvgTmp			Max Temp	Min Temp
0.777778	0.833333	0.666667	1	0.666667	0.888889	0.666667	1	0.777778	0.851852	0	0.944444	0.777778	0.777778	0	0.888889	Pressure	Wind	Min Humidity	AvgTmp				Min Temp
0.777778	0.888889	0.333333	1	0.777778	0.944444	0	1	0.666667	0.981481	0	1	0.777778	0.87037	0	0.833333	Pressure	Wind	Min Humidity		Max Humidity
0.888889	0.907407	0.333333	0.888889	1	0.833333	0	0.888889	0.888889	0.87037	0	0.888889	0.888889	0.833333	0.333333	0.888889	Pressure	Wind	Min Humidity		Max Humidity	Precipitation	Max Temp
0.888889	0.888889	0.333333	0.944444	1	0.851852	0	0.944444	0.777778	0.87037	0	0.888889	0.777778	0.851852	0.333333	0.888889	Pressure	Wind	Min Humidity		Max Humidity	Precipitation	Max Temp
0.888889	0.851852	0.333333	1	1	0.833333	0	0.944444	0.777778	0.87037	0	0.888889	0.777778	0.814815	0.333333	0.888889	Pressure	Wind	Min Humidity		Max Humidity	Precipitation	Max Temp	Min Temp
0.888889	0.907407	0.333333	1	1	0.851852	0	0.944444	0.888889	0.833333	0	0.888889	0.888889	0.814815	0.333333	0.888889	Pressure	Wind	Min Humidity		Max Humidity	Precipitation	Max Temp	Min Temp
0.777778	0.833333	0.666667	1	0.777778	0.907407	0.666667	1	0.666667	0.925926	0	0.944444	0.777778	0.814815	0.333333	0.944444	Pressure	Wind	Min Humidity		Max Humidity		Max Temp
0.777778	0.814815	0.666667	1	0.777778	0.87037	0.666667	1	0.777778	0.833333	0.333333	0.944444	0.777778	0.796296	0.333333	0.944444	Pressure	Wind	Min Humidity		Max Humidity		Max Temp	Min Temp
0.777778	0.87037	0.333333	1	0.777778	0.907407	0	1	0.666667	0.944444	0	1	0.777778	0.814815	0	0.888889	Pressure	Wind	Min Humidity		Max Humidity			Min Temp
0.888889	0.944444	0.333333	0.888889	1	0.814815	0	0.833333	1	0.833333	0	0.722222	1	0.87037	0.333333	0.833333	Pressure	Wind	Min Humidity			Precipitation
0.888889	0.87037	0.333333	0.944444	1	0.833333	0	0.944444	0.777778	0.907407	0	0.888889	0.777778	0.851852	0.333333	0.888889	Pressure	Wind	Min Humidity			Precipitation	Max Temp
0.888889	0.851852	0.333333	1	0.888889	0.814815	0	0.944444	0.777778	0.87037	0	0.888889	0.777778	0.888889	0.333333	0.888889	Pressure	Wind	Min Humidity			Precipitation	Max Temp	Min Temp
0.888889	0.888889	0.333333	1	1	0.833333	0	0.888889	0.888889	0.851852	0	0.888889	0.888889	0.87037	0.333333	0.888889	Pressure	Wind	Min Humidity			Precipitation		Min Temp
0.777778	0.833333	0.666667	1	0.666667	0.944444	0.666667	1	0.666667	0.925926	0	0.888889	0.777778	0.814815	0	0.888889	Pressure	Wind	Min Humidity				Max Temp
0.777778	0.796296	0.666667	1	0.666667	0.888889	0.666667	1	0.777778	0.851852	0.333333	0.888889	0.777778	0.777778	0	0.888889	Pressure	Wind	Min Humidity				Max Temp	Min Temp
0.777778	0.888889	0.333333	1	0.777778	0.925926	0	1	0.666667	0.925926	0	0.944444	0.777778	0.814815	0	0.888889	Pressure	Wind	Min Humidity					Min Temp
0.888889	0.888889	0.333333	1	0.777778	0.925926	0.333333	1	0.777778	0.907407	0	0.944444	0.777778	0.814815	0	0.888889	Pressure	Wind		AvgTmp
0.777778	0.888889	0.666667	1	0.777778	0.925926	0	1	0.777778	0.888889	0	1	0.777778	0.833333	0	0.888889	Pressure	Wind		AvgTmp	Max Humidity
0.888889	0.888889	0.333333	1	1	0.814815	0	0.888889	0.888889	0.796296	0	0.888889	0.888889	0.796296	0.333333	0.888889	Pressure	Wind		AvgTmp	Max Humidity	Precipitation	Max Temp
0.888889	0.87037	0.333333	1	1	0.796296	0	0.944444	0.888889	0.851852	0	0.888889	0.888889	0.814815	0.333333	0.888889	Pressure	Wind		AvgTmp	Max Humidity	Precipitation	Max Temp
0.888889	0.851852	0.333333	1	1	0.796296	0	1	0.777778	0.833333	0.333333	0.888889	0.777778	0.814815	0.333333	0.888889	Pressure	Wind		AvgTmp	Max Humidity	Precipitation	Max Temp	Min Temp
0.888889	0.888889	0.333333	1	1	0.796296	0	0.944444	0.888889	0.851852	0	0.888889	0.888889	0.796296	0.333333	0.888889	Pressure	Wind		AvgTmp	Max Humidity	Precipitation	Max Temp	Min Temp
0.777778	0.814815	0.666667	1	0.777778	0.87037	0.666667	1	0.777778	0.851852	0.333333	1	0.777778	0.777778	0.333333	0.944444	Pressure	Wind		AvgTmp	Max Humidity		Max Temp
0.777778	0.777778	0.666667	1	0.777778	0.777778	0.666667	1	0.777778	0.777778	0.666667	1	0.777778	0.759259	0.333333	0.944444	Pressure	Wind		AvgTmp	Max Humidity		Max Temp	Min Temp
0.777778	0.833333	0.666667	1	0.777778	0.851852	0.666667	1	0.777778	0.814815	0	1	0.777778	0.814815	0	0.944444	Pressure	Wind		AvgTmp	Max Humidity			Min Temp
0.888889	0.87037	0.333333	1	1	0.796296	0	0.888889	0.888889	0.796296	0	0.888889	0.888889	0.777778	0.333333	0.888889	Pressure	Wind		AvgTmp		Precipitation
0.888889	0.851852	0.333333	1	1	0.796296	0	0.888889	0.777778	0.851852	0.333333	0.888889	0.777778	0.851852	0.333333	0.888889	Pressure	Wind		AvgTmp		Precipitation	Max Temp
0.888889	0.851852	0.333333	1	1	0.796296	0	0.944444	0.777778	0.833333	0.333333	0.888889	0.777778	0.851852	0.333333	0.888889	Pressure	Wind		AvgTmp		Precipitation	Max Temp	Min Temp
0.888889	0.851852	0.333333	1	1	0.796296	0	0.888889	0.888889	0.777778	0.333333	0.888889	0.888889	0.796296	0.333333	0.888889	Pressure	Wind		AvgTmp		Precipitation		Min Temp
0.777778	0.796296	0.666667	1	0.777778	0.888889	0.666667	1	0.777778	0.851852	0.666667	0.944444	0.777778	0.796296	0	0.888889	Pressure	Wind		AvgTmp			Max Temp
0.777778	0.796296	0.666667	1	0.777778	0.777778	0.666667	1	0.777778	0.777778	0.666667	0.944444	0.777778	0.777778	0.333333	0.944444	Pressure	Wind		AvgTmp			Max Temp	Min Temp
0.777778	0.851852	0.333333	1	0.777778	0.888889	0.666667	1	0.777778	0.851852	0.333333	0.944444	0.777778	0.796296	0.333333	0.888889	Pressure	Wind		AvgTmp				Min Temp
0.888889	0.944444	0.333333	0.944444	0.888889	0.962963	0	1	0.888889	0.944444	0	0.944444	0.888889	0.87037	0	0.833333	Pressure	Wind			Max Humidity
1	0.851852	0.333333	0.777778	1	0.814815	0	0.833333	1	0.814815	0	0.833333	1	0.796296	0.333333	0.833333	Pressure	Wind			Max Humidity	Precipitation	Max Temp
0.888889	0.888889	0.333333	1	1	0.814815	0	0.944444	0.888889	0.814815	0	0.888889	0.888889	0.833333	0.333333	0.888889	Pressure	Wind			Max Humidity	Precipitation	Max Temp
0.888889	0.87037	0.333333	1	1	0.796296	0	1	0.888889	0.851852	0	0.888889	0.888889	0.814815	0.333333	0.888889	Pressure	Wind			Max Humidity	Precipitation	Max Temp	Min Temp
0.888889	0.888889	0.333333	1	1	0.833333	0	0.944444	0.888889	0.796296	0	0.888889	0.888889	0.796296	0.333333	0.888889	Pressure	Wind			Max Humidity	Precipitation	Max Temp	Min Temp
0.777778	0.851852	0.666667	1	0.777778	0.925926	0.333333	1	0.777778	0.907407	0	1	0.777778	0.814815	0	0.888889	Pressure	Wind			Max Humidity		Max Temp
0.777778	0.833333	0.666667	1	0.777778	0.851852	0.666667	1	0.777778	0.851852	0	1	0.777778	0.814815	0	0.944444	Pressure	Wind			Max Humidity		Max Temp	Min Temp
0.777778	0.888889	0.333333	1	0.777778	0.925926	0	1	0.888889	0.888889	0	1	0.888889	0.833333	0	0.833333	Pressure	Wind			Max Humidity			Min Temp
1	0.740741	0.666667	0.722222	1	0.666667	0	0.611111	1	0.666667	0	0.611111	0.888889	0.648148	0.333333	0.833333	Pressure	Wind				Precipitation
0.888889	0.851852	0.333333	1	1	0.796296	0	0.888889	0.888889	0.796296	0	0.888889	0.888889	0.851852	0.333333	0.888889	Pressure	Wind				Precipitation	Max Temp
0.888889	0.851852	0.333333	1	1	0.796296	0	0.888889	0.888889	0.796296	0.333333	0.888889	0.888889	0.814815	0.333333	0.888889	Pressure	Wind				Precipitation	Max Temp	Min Temp
0.888889	0.851852	0.333333	1	1	0.796296	0	0.888889	0.888889	0.759259	0	0.833333	0.888889	0.759259	0.333333	0.888889	Pressure	Wind				Precipitation		Min Temp
0.888889	0.87037	0.666667	1	0.777778	0.925926	0.333333	1	0.777778	0.907407	0	0.944444	0.777778	0.814815	0	0.888889	Pressure	Wind					Max Temp
0.777778	0.851852	0.666667	1	0.777778	0.888889	0.666667	1	0.777778	0.851852	0.333333	0.944444	0.777778	0.796296	0	0.888889	Pressure	Wind					Max Temp	Min Temp
0.888889	0.907407	0.333333	1	0.777778	0.907407	0	1	0.777778	0.907407	0	0.944444	0.777778	0.851852	0	0.888889	Pressure	Wind						Min Temp
0.777778	0.833333	0.333333	1	0.666667	0.907407	0.333333	0.888889	0.666667	0.925926	0	0.888889	0.666667	0.907407	0	0.888889	Pressure		Min Humidity
0.777778	0.759259	0.333333	1	0.666667	0.796296	0.333333	0.888889	0.666667	0.740741	0	0.888889	0.666667	0.796296	0	0.888889	Pressure		Min Humidity	AvgTmp
0.777778	0.703704	0.666667	0.944444	0.777778	0.796296	0.333333	0.888889	0.666667	0.740741	0	0.944444	0.777778	0.759259	0.333333	0.888889	Pressure		Min Humidity	AvgTmp	Max Humidity
0.888889	0.814815	0.333333	0.888889	1	0.796296	0	0.944444	0.777778	0.833333	0	0.888889	0.777778	0.814815	0.333333	0.888889	Pressure		Min Humidity	AvgTmp	Max Humidity	Precipitation	Max Temp
0.888889	0.796296	0.333333	0.944444	0.888889	0.796296	0	0.944444	0.777778	0.851852	0	0.888889	0.777778	0.814815	0.333333	0.888889	Pressure		Min Humidity	AvgTmp	Max Humidity	Precipitation	Max Temp
0.888889	0.814815	0.333333	0.944444	0.888889	0.796296	0	1	0.777778	0.851852	0.333333	0.944444	0.777778	0.833333	0.333333	0.888889	Pressure		Min Humidity	AvgTmp	Max Humidity	Precipitation	Max Temp	Min Temp
0.888889	0.833333	0.333333	0.944444	1	0.796296	0	1	0.777778	0.833333	0	0.888889	0.777778	0.777778	0.333333	0.888889	Pressure		Min Humidity	AvgTmp	Max Humidity	Precipitation	Max Temp	Min Temp
0.777778	0.685185	0.666667	0.944444	0.666667	0.740741	0.666667	0.888889	0.666667	0.740741	0.333333	0.944444	0.777778	0.740741	0.333333	0.944444	Pressure		Min Humidity	AvgTmp	Max Humidity		Max Temp
0.777778	0.666667	0.666667	0.888889	0.777778	0.666667	0.666667	0.833333	0.777778	0.722222	0.666667	0.944444	0.777778	0.740741	0.333333	0.944444	Pressure		Min Humidity	AvgTmp	Max Humidity		Max Temp	Min Temp
0.777778	0.722222	0.333333	1	0.777778	0.740741	0.666667	0.944444	0.777778	0.722222	0.333333	0.944444	0.777778	0.759259	0.333333	0.888889	Pressure		Min Humidity	AvgTmp	Max Humidity			Min Temp
0.888889	0.814815	0.333333	0.888889	1	0.796296	0	0.888889	0.777778	0.888889	0	0.888889	0.777778	0.833333	0.333333	0.888889	Pressure		Min Humidity	AvgTmp		Precipitation
0.888889	0.796296	0.333333	0.944444	0.888889	0.777778	0	0.888889	0.777778	0.888889	0.333333	0.944444	0.777778	0.87037	0.333333	0.888889	Pressure		Min Humidity	AvgTmp		Precipitation	Max Temp
0.888889	0.796296	0.333333	0.944444	0.888889	0.796296	0	0.888889	0.777778	0.833333	0.333333	1	0.777778	0.87037	0.333333	0.888889	Pressure		Min Humidity	AvgTmp		Precipitation	Max Temp	Min Temp
0.888889	0.814815	0.333333	0.944444	1	0.796296	0	0.888889	0.777778	0.851852	0.333333	0.888889	0.777778	0.87037	0.333333	0.888889	Pressure		Min Humidity	AvgTmp		Precipitation		Min Temp
0.777778	0.703704	0.666667	0.888889	0.666667	0.740741	0.666667	0.833333	0.666667	0.740741	0.666667	0.888889	0.777778	0.759259	0.333333	0.888889	Pressure		Min Humidity	AvgTmp			Max Temp
0.777778	0.666667	0.666667	0.888889	0.666667	0.703704	0.666667	0.888889	0.777778	0.722222	0.666667	0.888889	0.777778	0.759259	0.333333	0.944444	Pressure		Min Humidity	AvgTmp			Max Temp	Min Temp
0.777778	0.740741	0.333333	1	0.666667	0.740741	0.666667	0.888889	0.666667	0.740741	0.666667	0.888889	0.777778	0.777778	0.333333	0.944444	Pressure		Min Humidity	AvgTmp				Min Temp
0.777778	0.777778	0.333333	0.888889	0.777778	0.833333	0	0.944444	0.666667	0.907407	0	0.944444	0.666667	0.814815	0	0.833333	Pressure		Min Humidity		Max Humidity
0.888889	0.833333	0.333333	0.888889	1	0.814815	0	0.944444	0.888889	0.851852	0	0.833333	0.888889	0.833333	0.333333	0.888889	Pressure		Min Humidity		Max Humidity	Precipitation	Max Temp
0.888889	0.814815	0.333333	0.888889	0.888889	0.833333	0	0.944444	0.777778	0.851852	0	0.888889	0.777778	0.814815	0.333333	0.888889	Pressure		Min Humidity		Max Humidity	Precipitation	Max Temp
0.888889	0.814815	0.333333	0.944444	0.888889	0.796296	0	0.944444	0.777778	0.833333	0	0.888889	0.777778	0.777778	0.333333	0.888889	Pressure		Min Humidity		Max Humidity	Precipitation	Max Temp	Min Temp
0.888889	0.814815	0.333333	0.944444	1	0.814815	0	0.944444	0.777778	0.814815	0	0.888889	0.888889	0.814815	0.333333	0.888889	Pressure		Min Humidity		Max Humidity	Precipitation	Max Temp	Min Temp
0.777778	0.703704	0.666667	0.888889	0.777778	0.759259	0.333333	0.888889	0.666667	0.740741	0.333333	0.944444	0.777778	0.777778	0.333333	0.944444	Pressure		Min Humidity		Max Humidity		Max Temp
0.777778	0.685185	0.666667	0.944444	0.777778	0.740741	0.666667	0.888889	0.777778	0.722222	0.333333	0.944444	0.777778	0.740741	0.333333	0.888889	Pressure		Min Humidity		Max Humidity		Max Temp	Min Temp
0.777778	0.777778	0.333333	1	0.777778	0.796296	0.333333	0.888889	0.666667	0.759259	0	0.944444	0.777778	0.759259	0	0.888889	Pressure		Min Humidity		Max Humidity			Min Temp
0.888889	0.833333	0.666667	0.888889	1	0.814815	0.333333	0.722222	1	0.759259	0	0.722222	1	0.796296	0.333333	0.833333	Pressure		Min Humidity			Precipitation
0.888889	0.851852	0.333333	0.888889	0.888889	0.814815	0	0.888889	0.777778	0.888889	0	0.888889	0.777778	0.851852	0.333333	0.888889	Pressure		Min Humidity			Precipitation	Max Temp
0.888889	0.796296	0.333333	0.944444	0.888889	0.796296	0	0.888889	0.777778	0.851852	0.333333	0.888889	0.777778	0.888889	0.333333	0.888889	Pressure		Min Humidity			Precipitation	Max Temp	Min Temp
0.888889	0.851852	0.333333	0.944444	1	0.814815	0	0.888889	0.777778	0.851852	0	0.888889	0.777778	0.814815	0.333333	0.888889	Pressure		Min Humidity			Precipitation		Min Temp
0.777778	0.722222	0.666667	1	0.666667	0.777778	0.333333	0.888889	0.666667	0.740741	0	0.888889	0.777778	0.759259	0.333333	0.888889	Pressure		Min Humidity				Max Temp
0.777778	0.703704	0.666667	1	0.666667	0.759259	0.666667	0.944444	0.666667	0.740741	0.666667	0.888889	0.777778	0.777778	0.333333	0.944444	Pressure		Min Humidity				Max Temp	Min Temp
0.777778	0.777778	0.333333	1	0.666667	0.796296	0.333333	1	0.666667	0.740741	0	0.888889	0.666667	0.796296	0	0.888889	Pressure		Min Humidity					Min Temp
0.777778	0.759259	0.333333	1	0.666667	0.851852	0.333333	0.888889	0.777778	0.759259	0	0.944444	0.777778	0.814815	0	0.833333	Pressure			AvgTmp
0.777778	0.740741	0.333333	1	0.777778	0.814815	0.333333	0.944444	0.777778	0.796296	0	0.944444	0.777778	0.796296	0	0.833333	Pressure			AvgTmp	Max Humidity
0.888889	0.814815	0.333333	0.944444	1	0.740741	0	0.888889	0.888889	0.777778	0	0.888889	0.888889	0.796296	0.333333	0.888889	Pressure			AvgTmp	Max Humidity	Precipitation	Max Temp
0.888889	0.777778	0.333333	0.944444	1	0.759259	0	0.888889	0.777778	0.833333	0.333333	0.888889	0.777778	0.777778	0.333333	0.888889	Pressure			AvgTmp	Max Humidity	Precipitation	Max Temp
0.888889	0.777778	0.333333	0.944444	1	0.777778	0	0.944444	0.777778	0.833333	0.333333	0.888889	0.777778	0.796296	0.333333	0.888889	Pressure			AvgTmp	Max Humidity	Precipitation	Max Temp	Min Temp
0.888889	0.814815	0.333333	0.944444	1	0.777778	0	0.944444	0.888889	0.814815	0.333333	0.888889	0.888889	0.796296	0.333333	0.888889	Pressure			AvgTmp	Max Humidity	Precipitation	Max Temp	Min Temp
0.777778	0.666667	0.666667	0.888889	0.777778	0.703704	0.666667	0.888889	0.777778	0.722222	0.666667	0.944444	0.777778	0.759259	0.333333	0.944444	Pressure			AvgTmp	Max Humidity		Max Temp
0.777778	0.685185	0.666667	0.888889	0.777778	0.648148	0.666667	0.888889	0.777778	0.685185	0.666667	0.944444	0.777778	0.740741	0.333333	0.944444	Pressure			AvgTmp	Max Humidity		Max Temp	Min Temp
0.777778	0.703704	0.333333	1	0.777778	0.740741	0.666667	0.888889	0.777778	0.722222	0.333333	0.944444	0.777778	0.740741	0.333333	0.888889	Pressure			AvgTmp	Max Humidity			Min Temp
0.888889	0.777778	0.666667	0.944444	1	0.740741	0	0.888889	0.888889	0.703704	0	0.833333	0.888889	0.722222	0.333333	0.888889	Pressure			AvgTmp		Precipitation
0.888889	0.777778	0.333333	0.944444	1	0.759259	0	0.888889	0.777778	0.814815	0.333333	0.888889	0.777778	0.833333	0.333333	0.888889	Pressure			AvgTmp		Precipitation	Max Temp
0.888889	0.777778	0.333333	0.944444	1	0.759259	0	0.888889	0.777778	0.833333	0.333333	0.888889	0.777778	0.833333	0.333333	0.888889	Pressure			AvgTmp		Precipitation	Max Temp	Min Temp
0.888889	0.814815	0.333333	0.944444	1	0.759259	0	0.888889	0.888889	0.777778	0.333333	0.888889	0.888889	0.759259	0.333333	0.888889	Pressure			AvgTmp		Precipitation		Min Temp
0.777778	0.685185	0.666667	0.944444	0.666667	0.703704	0.666667	0.888889	0.777778	0.740741	0.666667	0.888889	0.777778	0.759259	0.333333	0.944444	Pressure			AvgTmp			Max Temp
0.777778	0.685185	0.666667	0.944444	0.666667	0.648148	0.666667	0.888889	0.777778	0.685185	0.666667	0.888889	0.777778	0.777778	0.666667	0.944444	Pressure			AvgTmp			Max Temp	Min Temp
0.777778	0.759259	0.333333	1	0.666667	0.777778	0.333333	0.888889	0.777778	0.759259	0.333333	0.944444	0.777778	0.777778	0.333333	0.944444	Pressure			AvgTmp				Min Temp
0.777778	0.907407	0.333333	0.944444	0.777778	0.944444	0	0.944444	0.777778	0.925926	0	1	0.888889	0.851852	0	0.833333	Pressure				Max Humidity
1	0.777778	0.333333	0.722222	1	0.722222	0	0.722222	1	0.759259	0	0.833333	1	0.777778	0.333333	0.833333	Pressure				Max Humidity	Precipitation	Max Temp
0.888889	0.814815	0.333333	0.888889	1	0.722222	0	0.888889	0.888889	0.796296	0	0.888889	0.888889	0.796296	0.333333	0.888889	Pressure				Max Humidity	Precipitation	Max Temp
0.888889	0.796296	0.333333	0.944444	1	0.759259	0	0.944444	0.888889	0.814815	0.333333	0.888889	0.888889	0.777778	0.333333	0.888889	Pressure				Max Humidity	Precipitation	Max Temp	Min Temp
0.888889	0.814815	0.333333	0.944444	1	0.759259	0	0.888889	0.888889	0.777778	0	0.888889	0.888889	0.796296	0.333333	0.888889	Pressure				Max Humidity	Precipitation	Max Temp	Min Temp
0.777778	0.703704	0.333333	1	0.777778	0.722222	0.333333	0.888889	0.777778	0.796296	0	0.944444	0.777778	0.777778	0.333333	0.888889	Pressure				Max Humidity		Max Temp
0.777778	0.722222	0.333333	1	0.777778	0.703704	0.666667	0.888889	0.777778	0.722222	0.666667	0.944444	0.777778	0.759259	0.333333	0.944444	Pressure				Max Humidity		Max Temp	Min Temp
0.777778	0.796296	0.333333	1	0.777778	0.833333	0	1	0.777778	0.796296	0	1	0.777778	0.777778	0	0.833333	Pressure				Max Humidity			Min Temp
1	0.592593	0.333333	0.666667	1	0.611111	0.333333	0.5	1	0.611111	0.333333	0.555556	1	0.592593	0.666667	0.611111	Pressure					Precipitation
0.888889	0.777778	0.666667	0.888889	1	0.777778	0	0.888889	0.888889	0.722222	0	0.833333	0.888889	0.777778	0.333333	0.888889	Pressure					Precipitation	Max Temp
0.888889	0.814815	0.333333	0.944444	1	0.759259	0	0.888889	0.777778	0.777778	0.333333	0.888889	0.777778	0.796296	0.333333	0.888889	Pressure					Precipitation	Max Temp	Min Temp
0.888889	0.814815	0	0.944444	1	0.703704	0	0.888889	0.888889	0.648148	0	0.833333	0.888889	0.703704	0.333333	0.888889	Pressure					Precipitation		Min Temp
0.777778	0.759259	0.333333	1	0.666667	0.814815	0.333333	0.888889	0.777778	0.759259	0	0.888889	0.777778	0.796296	0	0.833333	Pressure						Max Temp
0.777778	0.722222	0.333333	0.944444	0.666667	0.740741	0.666667	0.888889	0.777778	0.759259	0.333333	0.888889	0.777778	0.777778	0.333333	0.944444	Pressure						Max Temp	Min Temp
0.777778	0.851852	0.333333	1	0.666667	0.851852	0.333333	0.944444	0.777778	0.796296	0	0.944444	0.777778	0.814815	0.333333	0.888889	Pressure							Min Temp
0.888889	0.888889	0.333333	0.833333	0.555556	0.944444	0.333333	0.944444	0.555556	0.962963	0	0.833333	0.444444	0.907407	0	0.888889		Wind
0.888889	0.925926	0.666667	0.944444	0.666667	0.981481	0.333333	0.944444	0.666667	1	0	0.888889	0.666667	0.907407	0	0.888889		Wind	Min Humidity
0.777778	0.833333	0.666667	1	0.666667	0.888889	0.666667	0.944444	0.666667	0.888889	0.333333	0.888889	0.666667	0.796296	0.333333	0.944444		Wind	Min Humidity	AvgTmp
0.777778	0.814815	0.666667	1	0.777778	0.851852	0.666667	0.944444	0.666667	0.814815	0.333333	0.944444	0.777778	0.777778	0.333333	0.888889		Wind	Min Humidity	AvgTmp	Max Humidity
0.888889	0.87037	0.333333	0.888889	1	0.833333	0	0.944444	0.777778	0.833333	0	0.888889	0.888889	0.814815	0.333333	0.888889		Wind	Min Humidity	AvgTmp	Max Humidity	Precipitation	Max Temp
0.888889	0.777778	0.333333	0.888889	0.888889	0.814815	0	0.944444	0.777778	0.851852	0.333333	0.888889	0.777778	0.796296	0.333333	0.888889		Wind	Min Humidity	AvgTmp	Max Humidity	Precipitation	Max Temp
0.888889	0.777778	0.333333	0.944444	0.888889	0.814815	0	1	0.777778	0.851852	0.333333	0.944444	0.777778	0.814815	0.333333	0.888889		Wind	Min Humidity	AvgTmp	Max Humidity	Precipitation	Max Temp	Min Temp
0.888889	0.833333	0.333333	1	1	0.814815	0	1	0.777778	0.833333	0.333333	0.888889	0.777778	0.796296	0.333333	0.888889		Wind	Min Humidity	AvgTmp	Max Humidity	Precipitation	Max Temp	Min Temp
0.777778	0.759259	0.666667	1	0.666667	0.851852	0.666667	0.944444	0.666667	0.740741	0.666667	0.944444	0.777778	0.703704	0.333333	0.944444		Wind	Min Humidity	AvgTmp	Max Humidity		Max Temp
0.777778	0.740741	0.666667	1	0.777778	0.759259	0.666667	1	0.777778	0.722222	0.666667	0.944444	0.777778	0.703704	0.333333	0.944444		Wind	Min Humidity	AvgTmp	Max Humidity		Max Temp	Min Temp
0.777778	0.796296	0.666667	1	0.777778	0.833333	0.666667	1	0.777778	0.759259	0.666667	0.944444	0.777778	0.759259	0.333333	0.888889		Wind	Min Humidity	AvgTmp	Max Humidity			Min Temp
0.888889	0.851852	0.333333	0.944444	1	0.796296	0	0.888889	0.777778	0.833333	0	0.888889	0.777778	0.796296	0.333333	0.888889		Wind	Min Humidity	AvgTmp		Precipitation
0.888889	0.777778	0.333333	0.888889	0.888889	0.796296	0	0.888889	0.777778	0.833333	0.333333	0.888889	0.777778	0.796296	0.333333	0.888889		Wind	Min Humidity	AvgTmp		Precipitation	Max Temp
0.888889	0.777778	0.333333	0.944444	0.888889	0.796296	0	0.888889	0.777778	0.814815	0.333333	0.944444	0.777778	0.833333	0.333333	0.888889		Wind	Min Humidity	AvgTmp		Precipitation	Max Temp	Min Temp
0.888889	0.851852	0.333333	1	1	0.796296	0	0.888889	0.777778	0.833333	0.333333	0.888889	0.777778	0.833333	0.333333	0.888889		Wind	Min Humidity	AvgTmp		Precipitation		Min Temp
0.777778	0.759259	0.666667	1	0.666667	0.87037	0.666667	0.944444	0.666667	0.777778	0.666667	0.888889	0.777778	0.759259	0.333333	0.944444		Wind	Min Humidity	AvgTmp			Max Temp
0.777778	0.740741	0.666667	1	0.666667	0.796296	0.666667	1	0.777778	0.722222	0.666667	0.888889	0.777778	0.740741	0.333333	0.944444		Wind	Min Humidity	AvgTmp			Max Temp	Min Temp
0.777778	0.796296	0.666667	1	0.666667	0.851852	0.666667	1	0.666667	0.796296	0.666667	0.888889	0.777778	0.740741	0.333333	0.944444		Wind	Min Humidity	AvgTmp				Min Temp
0.777778	0.87037	0.666667	0.944444	0.777778	0.944444	0.333333	0.944444	0.666667	0.944444	0.333333	0.944444	0.666667	0.814815	0.333333	0.888889		Wind	Min Humidity		Max Humidity
0.888889	0.833333	0.333333	0.888889	1	0.796296	0	0.888889	0.888889	0.833333	0	0.833333	0.888889	0.777778	0.333333	0.888889		Wind	Min Humidity		Max Humidity	Precipitation	Max Temp
0.888889	0.814815	0.333333	0.888889	1	0.833333	0	0.944444	0.777778	0.833333	0	0.888889	0.777778	0.814815	0.333333	0.888889		Wind	Min Humidity		Max Humidity	Precipitation	Max Temp
0.888889	0.814815	0.333333	0.944444	1	0.814815	0	1	0.777778	0.833333	0	0.888889	0.777778	0.796296	0.333333	0.888889		Wind	Min Humidity		Max Humidity	Precipitation	Max Temp	Min Temp
0.888889	0.87037	0.333333	1	1	0.833333	0	0.944444	0.888889	0.814815	0	0.888889	0.888889	0.796296	0.333333	0.888889		Wind	Min Humidity		Max Humidity	Precipitation	Max Temp	Min Temp
0.777778	0.796296	0.666667	1	0.777778	0.87037	0.666667	0.944444	0.666667	0.833333	0.333333	0.944444	0.777778	0.796296	0.333333	0.944444		Wind	Min Humidity		Max Humidity		Max Temp
0.777778	0.777778	0.666667	1	0.777778	0.833333	0.666667	0.944444	0.777778	0.740741	0.666667	0.944444	0.777778	0.703704	0.333333	0.944444		Wind	Min Humidity		Max Humidity		Max Temp	Min Temp
0.777778	0.851852	0.666667	1	0.777778	0.87037	0.333333	1	0.666667	0.851852	0.333333	0.944444	0.666667	0.796296	0.333333	0.888889		Wind	Min Humidity		Max Humidity			Min Temp
0.888889	0.87037	0.333333	0.888889	1	0.722222	0	0.666667	1	0.722222	0	0.722222	1	0.759259	0.333333	0.833333		Wind	Min Humidity			Precipitation
0.888889	0.833333	0.333333	0.944444	1	0.796296	0	0.888889	0.777778	0.833333	0	0.888889	0.777778	0.796296	0.333333	0.888889		Wind	Min Humidity			Precipitation	Max Temp
0.888889	0.833333	0.333333	1	1	0.796296	0	0.888889	0.777778	0.833333	0.333333	0.888889	0.777778	0.796296	0.333333	0.888889		Wind	Min Humidity			Precipitation	Max Temp	Min Temp
0.888889	0.87037	0.333333	1	1	0.814815	0	0.888889	0.888889	0.814815	0	0.888889	0.888889	0.796296	0.333333	0.888889		Wind	Min Humidity			Precipitation		Min Temp
0.777778	0.796296	0.666667	1	0.666667	0.888889	0.666667	0.944444	0.666667	0.888889	0.333333	0.888889	0.777778	0.796296	0.333333	0.944444		Wind	Min Humidity				Max Temp
0.777778	0.759259	0.666667	1	0.666667	0.851852	0.666667	1	0.666667	0.777778	0.666667	0.888889	0.777778	0.759259	0.333333	0.944444		Wind	Min Humidity				Max Temp	Min Temp
0.777778	0.87037	0.666667	1	0.666667	0.907407	0.333333	1	0.666667	0.888889	0.333333	0.944444	0.666667	0.796296	0.333333	0.944444		Wind	Min Humidity					Min Temp
0.777778	0.851852	0.666667	1	0.666667	0.907407	0.666667	1	0.777778	0.87037	0.333333	1	0.777778	0.777778	0.333333	0.944444		Wind		AvgTmp
0.777778	0.851852	0.666667	1	0.777778	0.87037	0.333333	1	0.777778	0.833333	0.333333	1	0.777778	0.759259	0.333333	0.888889		Wind		AvgTmp	Max Humidity
1	0.833333	0.333333	1	1	0.814815	0	0.888889	0.888889	0.814815	0	0.888889	0.888889	0.796296	0.333333	0.888889		Wind		AvgTmp	Max Humidity	Precipitation	Max Temp
0.888889	0.814815	0.333333	0.944444	1	0.796296	0	0.944444	0.888889	0.833333	0.333333	0.888889	0.888889	0.796296	0.333333	0.888889		Wind		AvgTmp	Max Humidity	Precipitation	Max Temp
0.888889	0.796296	0.333333	0.944444	1	0.796296	0	0.944444	0.777778	0.833333	0.333333	0.888889	0.777778	0.814815	0.333333	0.888889		Wind		AvgTmp	Max Humidity	Precipitation	Max Temp	Min Temp
0.888889	0.851852	0.333333	1	1	0.796296	0	0.944444	0.888889	0.833333	0.333333	0.888889	0.888889	0.777778	0.333333	0.888889		Wind		AvgTmp	Max Humidity	Precipitation	Max Temp	Min Temp
0.777778	0.759259	0.666667	1	0.777778	0.814815	0.666667	1	0.777778	0.740741	0.666667	1	0.777778	0.722222	0.333333	0.944444		Wind		AvgTmp	Max Humidity		Max Temp
0.777778	0.759259	0.666667	1	0.777778	0.777778	0.666667	1	0.777778	0.703704	0.666667	1	0.777778	0.685185	0.333333	0.944444		Wind		AvgTmp	Max Humidity		Max Temp	Min Temp
0.777778	0.851852	0.666667	1	0.777778	0.814815	0.666667	1	0.777778	0.759259	0.666667	1	0.777778	0.703704	0.333333	0.888889		Wind		AvgTmp	Max Humidity			Min Temp
1	0.833333	0.333333	1	1	0.759259	0	0.833333	0.888889	0.740741	0	0.888889	0.888889	0.722222	0.333333	0.888889		Wind		AvgTmp		Precipitation
0.888889	0.814815	0.333333	1	1	0.777778	0	0.888889	0.777778	0.833333	0.333333	0.888889	0.777778	0.814815	0.333333	0.888889		Wind		AvgTmp		Precipitation	Max Temp
0.888889	0.814815	0.333333	1	1	0.796296	0	0.944444	0.777778	0.814815	0.333333	0.888889	0.777778	0.833333	0.333333	0.888889		Wind		AvgTmp		Precipitation	Max Temp	Min Temp
0.888889	0.851852	0.333333	1	1	0.796296	0	0.888889	0.888889	0.777778	0.333333	0.888889	0.888889	0.777778	0.333333	0.888889		Wind		AvgTmp		Precipitation		Min Temp
0.777778	0.777778	0.666667	0.944444	0.666667	0.833333	0.666667	1	0.777778	0.777778	0.666667	0.944444	0.777778	0.759259	0.333333	0.944444		Wind		AvgTmp			Max Temp
0.777778	0.759259	0.666667	0.944444	0.666667	0.796296	0.666667	1	0.777778	0.722222	0.666667	1	0.777778	0.740741	0.666667	0.944444		Wind		AvgTmp			Max Temp	Min Temp
0.777778	0.833333	0.666667	1	0.666667	0.888889	0.666667	1	0.777778	0.796296	0.666667	1	0.777778	0.759259	0.666667	0.944444		Wind		AvgTmp				Min Temp
0.888889	0.833333	0.666667	0.888889	0.777778	0.851852	0.333333	1	0.777778	0.833333	0	1	0.777778	0.796296	0	0.944444		Wind			Max Humidity
1	0.777778	0.333333	0.777778	1	0.759259	0	0.722222	1	0.777778	0	0.833333	0.888889	0.777778	0.333333	0.833333		Wind			Max Humidity	Precipitation	Max Temp
0.888889	0.814815	0.333333	0.944444	1	0.777778	0	0.888889	0.888889	0.814815	0	0.888889	0.888889	0.814815	0.333333	0.888889		Wind			Max Humidity	Precipitation	Max Temp
0.888889	0.851852	0.333333	1	1	0.796296	0	0.944444	0.888889	0.833333	0.333333	0.888889	0.888889	0.796296	0.333333	0.888889		Wind			Max Humidity	Precipitation	Max Temp	Min Temp
1	0.833333	0.333333	1	1	0.814815	0	0.888889	0.888889	0.796296	0	0.888889	0.888889	0.796296	0.333333	0.888889		Wind			Max Humidity	Precipitation	Max Temp	Min Temp
0.777778	0.833333	0.666667	1	0.777778	0.851852	0.666667	0.944444	0.777778	0.833333	0.333333	1	0.777778	0.740741	0.333333	0.944444		Wind			Max Humidity		Max Temp
0.777778	0.833333	0.666667	1	0.777778	0.814815	0.666667	1	0.777778	0.759259	0.666667	1	0.777778	0.703704	0.333333	0.944444		Wind			Max Humidity		Max Temp	Min Temp
0.777778	0.87037	0.666667	1	0.777778	0.888889	0.333333	1	0.777778	0.833333	0.333333	1	0.777778	0.703704	0	0.888889		Wind			Max Humidity			Min Temp
1	0.666667	0.666667	0.722222	1	0.62963	0.333333	0.611111	1	0.62963	0.333333	0.611111	0.888889	0.592593	0.666667	0.611111		Wind				Precipitation
0.888889	0.833333	0.333333	0.944444	1	0.777778	0	0.888889	0.888889	0.759259	0	0.888889	0.888889	0.777778	0.333333	0.888889		Wind				Precipitation	Max Temp
0.888889	0.851852	0.333333	1	1	0.796296	0	0.888889	0.888889	0.796296	0.333333	0.888889	0.888889	0.796296	0.333333	0.888889		Wind				Precipitation	Max Temp	Min Temp
1	0.814815	0.333333	1	1	0.740741	0	0.833333	0.888889	0.722222	0	0.833333	0.888889	0.703704	0.333333	0.833333		Wind				Precipitation		Min Temp
0.888889	0.87037	0.666667	1	0.666667	0.907407	0.666667	1	0.777778	0.888889	0.333333	0.944444	0.777778	0.777778	0.333333	0.944444		Wind					Max Temp
0.777778	0.796296	0.666667	1	0.666667	0.87037	0.666667	1	0.777778	0.796296	0.666667	1	0.777778	0.759259	0.333333	0.944444		Wind					Max Temp	Min Temp
0.777778	0.851852	0.666667	1	0.666667	0.907407	0.333333	1	0.777778	0.87037	0.333333	1	0.777778	0.740741	0	0.944444		Wind						Min Temp
0.777778	0.759259	0.666667	0.888889	0.666667	0.814815	0.333333	0.833333	0.666667	0.907407	0.333333	0.888889	0.666667	0.888889	0.333333	0.944444			Min Humidity
0.777778	0.666667	0.666667	0.944444	0.666667	0.740741	0.666667	0.833333	0.666667	0.740741	0.333333	0.888889	0.666667	0.759259	0.333333	0.944444			Min Humidity	AvgTmp
0.777778	0.666667	0.666667	0.888889	0.666667	0.740741	0.666667	0.833333	0.666667	0.703704	0.333333	0.944444	0.666667	0.759259	0.333333	0.888889			Min Humidity	AvgTmp	Max Humidity
0.888889	0.759259	0.333333	0.888889	1	0.796296	0	0.944444	0.777778	0.814815	0	0.888889	0.777778	0.777778	0.333333	0.888889			Min Humidity	AvgTmp	Max Humidity	Precipitation	Max Temp
0.888889	0.759259	0.333333	0.888889	0.888889	0.759259	0	0.944444	0.777778	0.814815	0.333333	0.944444	0.777778	0.796296	0.333333	0.888889			Min Humidity	AvgTmp	Max Humidity	Precipitation	Max Temp
0.888889	0.759259	0.333333	0.944444	0.888889	0.777778	0	1	0.777778	0.814815	0.333333	0.944444	0.777778	0.814815	0.333333	0.888889			Min Humidity	AvgTmp	Max Humidity	Precipitation	Max Temp	Min Temp
0.888889	0.759259	0.333333	0.944444	1	0.777778	0	1	0.777778	0.814815	0.333333	0.888889	0.777778	0.777778	0.333333	0.888889			Min Humidity	AvgTmp	Max Humidity	Precipitation	Max Temp	Min Temp
0.777778	0.62963	0.666667	0.777778	0.666667	0.685185	0.666667	0.833333	0.666667	0.703704	0.666667	0.944444	0.777778	0.703704	0.333333	0.944444			Min Humidity	AvgTmp	Max Humidity		Max Temp
0.777778	0.62963	0.666667	0.833333	0.666667	0.62963	0.666667	0.888889	0.777778	0.666667	0.666667	0.944444	0.777778	0.703704	0.333333	0.944444			Min Humidity	AvgTmp	Max Humidity		Max Temp	Min Temp
0.777778	0.62963	0.666667	0.944444	0.666667	0.666667	0.666667	0.888889	0.666667	0.703704	0.666667	0.944444	0.666667	0.722222	0.333333	0.888889			Min Humidity	AvgTmp	Max Humidity			Min Temp
0.888889	0.759259	0.333333	0.888889	1	0.777778	0	0.888889	0.777778	0.796296	0	0.888889	0.777778	0.796296	0.333333	0.888889			Min Humidity	AvgTmp		Precipitation
0.888889	0.759259	0.333333	0.888889	0.888889	0.759259	0	0.888889	0.777778	0.814815	0.333333	0.944444	0.777778	0.796296	0.333333	0.888889			Min Humidity	AvgTmp		Precipitation	Max Temp
0.888889	0.777778	0.333333	0.944444	0.888889	0.777778	0	0.888889	0.777778	0.814815	0.333333	0.944444	0.777778	0.833333	0.333333	0.888889			Min Humidity	AvgTmp		Precipitation	Max Temp	Min Temp
0.888889	0.759259	0.333333	0.944444	1	0.777778	0	0.888889	0.777778	0.814815	0.333333	0.888889	0.777778	0.796296	0.333333	0.888889			Min Humidity	AvgTmp		Precipitation		Min Temp
0.777778	0.62963	0.666667	0.833333	0.666667	0.685185	0.666667	0.833333	0.666667	0.722222	0.666667	0.888889	0.666667	0.759259	0.333333	0.944444			Min Humidity	AvgTmp			Max Temp
0.777778	0.611111	0.666667	0.888889	0.666667	0.648148	0.666667	0.888889	0.666667	0.685185	0.666667	0.888889	0.777778	0.722222	0.333333	0.944444			Min Humidity	AvgTmp			Max Temp	Min Temp
0.777778	0.666667	0.666667	0.944444	0.666667	0.666667	0.666667	0.944444	0.666667	0.703704	0.666667	0.888889	0.666667	0.759259	0.333333	0.944444			Min Humidity	AvgTmp				Min Temp
0.777778	0.666667	0.666667	0.833333	0.666667	0.759259	0.333333	0.833333	0.666667	0.87037	0.333333	0.944444	0.666667	0.759259	0.333333	0.888889			Min Humidity		Max Humidity
0.888889	0.814815	0.333333	0.888889	1	0.740741	0	0.833333	0.888889	0.814815	0	0.833333	0.888889	0.796296	0.333333	0.888889			Min Humidity		Max Humidity	Precipitation	Max Temp
0.888889	0.759259	0.333333	0.888889	0.888889	0.796296	0	0.944444	0.777778	0.814815	0	0.888889	0.777778	0.777778	0.333333	0.888889			Min Humidity		Max Humidity	Precipitation	Max Temp
0.888889	0.777778	0.333333	0.944444	0.888889	0.777778	0	0.944444	0.777778	0.814815	0.333333	0.888889	0.777778	0.777778	0.333333	0.888889			Min Humidity		Max Humidity	Precipitation	Max Temp	Min Temp
0.888889	0.796296	0.333333	0.888889	1	0.777778	0	0.944444	0.777778	0.796296	0	0.888889	0.888889	0.796296	0.333333	0.888889			Min Humidity		Max Humidity	Precipitation	Max Temp	Min Temp
0.777778	0.648148	0.666667	0.777778	0.666667	0.666667	0.666667	0.833333	0.666667	0.722222	0.333333	0.944444	0.666667	0.777778	0.333333	0.888889			Min Humidity		Max Humidity		Max Temp
0.777778	0.62963	0.666667	0.944444	0.666667	0.666667	0.666667	0.833333	0.666667	0.703704	0.666667	0.944444	0.777778	0.703704	0.333333	0.888889			Min Humidity		Max Humidity		Max Temp	Min Temp
0.777778	0.685185	0.666667	0.944444	0.666667	0.722222	0.666667	0.888889	0.666667	0.685185	0.333333	0.944444	0.666667	0.740741	0.333333	0.888889			Min Humidity		Max Humidity			Min Temp
0.888889	0.777778	0.333333	0.888889	1	0.666667	0.333333	0.555556	1	0.62963	0.333333	0.722222	1	0.759259	0.666667	0.888889			Min Humidity			Precipitation
0.888889	0.759259	0.333333	0.888889	0.888889	0.777778	0	0.888889	0.777778	0.796296	0	0.888889	0.777778	0.796296	0.333333	0.888889			Min Humidity			Precipitation	Max Temp
0.888889	0.777778	0.333333	0.944444	0.888889	0.759259	0	0.888889	0.777778	0.814815	0.333333	0.888889	0.777778	0.796296	0.333333	0.888889			Min Humidity			Precipitation	Max Temp	Min Temp
0.888889	0.814815	0.333333	0.944444	1	0.777778	0	0.833333	0.777778	0.796296	0	0.888889	0.777778	0.777778	0.333333	0.888889			Min Humidity			Precipitation		Min Temp
0.777778	0.648148	0.666667	0.722222	0.666667	0.740741	0.666667	0.833333	0.666667	0.740741	0.333333	0.888889	0.666667	0.777778	0.333333	0.944444			Min Humidity				Max Temp
0.777778	0.648148	0.666667	0.888889	0.666667	0.685185	0.666667	0.944444	0.666667	0.722222	0.666667	0.888889	0.666667	0.740741	0.333333	0.944444			Min Humidity				Max Temp	Min Temp
0.777778	0.722222	0.666667	1	0.666667	0.740741	0.666667	0.944444	0.666667	0.740741	0.333333	0.888889	0.666667	0.777778	0.333333	0.944444			Min Humidity					Min Temp
0.777778	0.62963	0.666667	0.833333	0.666667	0.666667	0.666667	0.888889	0.777778	0.685185	0.666667	0.944444	0.666667	0.777778	0.333333	0.944444				AvgTmp
0.777778	0.611111	0.666667	0.888889	0.777778	0.62963	0.666667	0.944444	0.777778	0.666667	0.666667	0.944444	0.777778	0.666667	0.333333	0.888889				AvgTmp	Max Humidity
1	0.759259	0.333333	0.888889	1	0.740741	0	0.833333	0.888889	0.796296	0.333333	0.888889	0.888889	0.777778	0.333333	0.888889				AvgTmp	Max Humidity	Precipitation	Max Temp
0.888889	0.740741	0.333333	0.944444	1	0.759259	0	0.888889	0.777778	0.814815	0.333333	0.888889	0.777778	0.777778	0.333333	0.888889				AvgTmp	Max Humidity	Precipitation	Max Temp
0.888889	0.759259	0.333333	0.944444	1	0.759259	0	0.944444	0.777778	0.814815	0.333333	0.888889	0.777778	0.777778	0.333333	0.888889				AvgTmp	Max Humidity	Precipitation	Max Temp	Min Temp
0.888889	0.759259	0.333333	0.944444	1	0.759259	0	0.944444	0.888889	0.814815	0.333333	0.888889	0.888889	0.777778	0.333333	0.888889				AvgTmp	Max Humidity	Precipitation	Max Temp	Min Temp
0.777778	0.62963	0.666667	0.833333	0.666667	0.611111	0.666667	0.833333	0.777778	0.648148	0.666667	0.944444	0.777778	0.685185	0.333333	0.944444				AvgTmp	Max Humidity		Max Temp
0.777778	0.611111	0.666667	0.833333	0.777778	0.611111	0.666667	0.888889	0.777778	0.62963	0.666667	0.944444	0.777778	0.666667	0.333333	0.944444				AvgTmp	Max Humidity		Max Temp	Min Temp
0.777778	0.611111	0.666667	0.888889	0.777778	0.611111	0.666667	0.888889	0.777778	0.62963	0.666667	0.944444	0.777778	0.62963	0.666667	0.888889				AvgTmp	Max Humidity			Min Temp
1	0.740741	0.333333	0.944444	1	0.703704	0	0.833333	0.888889	0.648148	0.333333	0.833333	0.888889	0.685185	0.333333	0.888889				AvgTmp		Precipitation
0.888889	0.740741	0.333333	0.944444	1	0.759259	0	0.888889	0.777778	0.814815	0.333333	0.888889	0.777778	0.796296	0.333333	0.888889				AvgTmp		Precipitation	Max Temp
0.888889	0.759259	0.333333	0.944444	1	0.759259	0	0.888889	0.777778	0.814815	0.333333	0.888889	0.777778	0.833333	0.333333	0.888889				AvgTmp		Precipitation	Max Temp	Min Temp
0.888889	0.777778	0.333333	0.944444	1	0.740741	0	0.888889	0.888889	0.740741	0.333333	0.888889	0.888889	0.740741	0.333333	0.888889				AvgTmp		Precipitation		Min Temp
0.777778	0.611111	0.666667	0.777778	0.666667	0.62963	0.666667	0.888889	0.777778	0.666667	0.666667	0.888889	0.777778	0.740741	0.333333	0.944444				AvgTmp			Max Temp
0.777778	0.611111	0.666667	0.833333	0.666667	0.62963	0.666667	0.888889	0.777778	0.648148	0.666667	0.888889	0.777778	0.722222	0.666667	0.944444				AvgTmp			Max Temp	Min Temp
0.777778	0.592593	0.666667	0.888889	0.666667	0.62963	0.666667	0.888889	0.777778	0.648148	0.666667	0.888889	0.777778	0.722222	0.666667	0.944444				AvgTmp				Min Temp
0.666667	0.648148	0.333333	0.888889	0.666667	0.740741	0	0.944444	0.555556	0.796296	0	0.944444	0.777778	0.722222	0.333333	0.944444					Max Humidity
1	0.685185	0.333333	0.722222	1	0.685185	0	0.666667	1	0.740741	0.333333	0.833333	0.888889	0.740741	0.333333	0.833333					Max Humidity	Precipitation	Max Temp
0.888889	0.740741	0.333333	0.888889	1	0.722222	0	0.833333	0.888889	0.796296	0.333333	0.888889	0.888889	0.777778	0.333333	0.888889					Max Humidity	Precipitation	Max Temp
0.888889	0.759259	0.333333	0.944444	1	0.759259	0	0.944444	0.888889	0.814815	0.333333	0.888889	0.888889	0.777778	0.333333	0.888889					Max Humidity	Precipitation	Max Temp	Min Temp
1	0.759259	0.333333	0.944444	1	0.722222	0	0.833333	0.888889	0.777778	0.333333	0.888889	0.888889	0.796296	0.333333	0.888889					Max Humidity	Precipitation	Max Temp	Min Temp
0.777778	0.611111	0.666667	0.777778	0.777778	0.62963	0.666667	0.833333	0.777778	0.703704	0.666667	0.944444	0.777778	0.685185	0.333333	0.888889					Max Humidity		Max Temp
0.777778	0.611111	0.666667	0.888889	0.777778	0.611111	0.666667	0.888889	0.777778	0.62963	0.666667	0.944444	0.777778	0.666667	0.333333	0.888889					Max Humidity		Max Temp	Min Temp
0.777778	0.648148	0.333333	1	0.777778	0.703704	0.333333	0.944444	0.777778	0.648148	0.666667	0.944444	0.666667	0.685185	0.333333	0.944444					Max Humidity			Min Temp
1	0.518519	0.666667	0.555556	1	0.574074	0.333333	0.5	1	0.537037	0.333333	0.444444	0.888889	0.537037	0.666667	0.388889						Precipitation
0.888889	0.740741	0.333333	0.888889	1	0.740741	0.333333	0.777778	0.888889	0.685185	0.333333	0.888889	0.888889	0.722222	0.333333	0.888889						Precipitation	Max Temp
0.888889	0.759259	0.333333	0.944444	1	0.759259	0	0.888889	0.777778	0.759259	0.333333	0.888889	0.777778	0.759259	0.333333	0.888889						Precipitation	Max Temp	Min Temp
1	0.740741	0.333333	0.944444	1	0.703704	0	0.833333	0.888889	0.62963	0.333333	0.833333	0.888889	0.62963	0.333333	0.833333						Precipitation		Min Temp
0.777778	0.611111	0.666667	0.833333	0.666667	0.685185	0.666667	0.833333	0.666667	0.722222	0.666667	0.888889	0.777778	0.740741	0.333333	0.944444							Max Temp
0.777778	0.611111	0.666667	0.833333	0.666667	0.62963	0.666667	0.888889	0.777778	0.648148	0.666667	0.944444	0.777778	0.740741	0.666667	0.944444							Max Temp	Min Temp
0.777778	0.759259	0.333333	1	0.666667	0.722222	0.666667	0.944444	0.777778	0.666667	0.666667	1	0.666667	0.740741	0.666667	0.944444								Min Temp

## Sheet: Low Peak Seasons
Week 0				Week 1				Week 2				Week 3				Variables Used In Model
Train Sensitivity	Train Specificity	Test Sensitivity	Test Specificity	Train Sensitivity	Train Specificity	Test Sensitivity	Test Specificity	Train Sensitivity	Train Specificity	Test Sensitivity	Test Specificity	Train Sensitivity	Train Specificity	Test Sensitivity	Test Specificity
0.571429	1	0	1	0.571429	1	0	1	0.714286	0.952381	0.333333	0.888889	0.714286	0.928571	0.333333	0.944444	Pressure
0.714286	0.952381	0	1	0.714286	0.904762	0	0.777778	0.857143	0.928571	0.666667	0.777778	0.857143	0.928571	0.333333	0.833333	Pressure	Wind
1	0.952381	0	0.944444	1	0.904762	0	0.833333	0.857143	0.904762	0.666667	0.777778	0.857143	0.928571	0.666667	0.777778	Pressure	Wind	Min Humidity
1	0.857143	0	1	1	0.928571	0	0.944444	0.857143	0.880952	0.666667	0.888889	0.857143	0.904762	0.666667	0.888889	Pressure	Wind	Min Humidity	AvgTmp
1	0.880952	0	1	1	0.857143	0	0.944444	1	0.880952	0.333333	0.833333	0.857143	0.880952	0.666667	0.833333	Pressure	Wind	Min Humidity	AvgTmp	Max Humidity
1	0.904762	0	0.888889	1	0.833333	0	0.833333	1	0.880952	0.333333	0.888889	1	0.904762	0.333333	0.888889	Pressure	Wind	Min Humidity	AvgTmp	Max Humidity	Precipitation	Max Temp
1	0.880952	0	0.888889	1	0.833333	0	0.888889	1	0.880952	0.333333	0.888889	0.857143	0.880952	0.333333	0.888889	Pressure	Wind	Min Humidity	AvgTmp	Max Humidity	Precipitation	Max Temp
1	0.880952	0	1	1	0.833333	0	0.888889	1	0.880952	0.333333	0.888889	0.857143	0.880952	0.333333	0.888889	Pressure	Wind	Min Humidity	AvgTmp	Max Humidity	Precipitation	Max Temp	Min Temp
1	0.904762	0	0.944444	1	0.833333	0	0.888889	1	0.880952	0.333333	0.888889	0.857143	0.880952	0.333333	0.888889	Pressure	Wind	Min Humidity	AvgTmp	Max Humidity	Precipitation	Max Temp	Min Temp
1	0.833333	0	1	1	0.785714	0	0.944444	1	0.833333	0.666667	0.888889	0.857143	0.880952	0.666667	0.888889	Pressure	Wind	Min Humidity	AvgTmp	Max Humidity		Max Temp
1	0.785714	0	1	1	0.785714	0	0.888889	1	0.833333	0.666667	0.944444	0.857143	0.880952	0.666667	0.888889	Pressure	Wind	Min Humidity	AvgTmp	Max Humidity		Max Temp	Min Temp
1	0.833333	0	1	1	0.809524	0	1	1	0.833333	0.333333	0.888889	0.857143	0.880952	0.666667	0.888889	Pressure	Wind	Min Humidity	AvgTmp	Max Humidity			Min Temp
1	0.880952	0	0.888889	1	0.833333	0	0.833333	1	0.880952	0.333333	0.888889	0.857143	0.928571	0.333333	0.888889	Pressure	Wind	Min Humidity	AvgTmp		Precipitation
1	0.857143	0	0.944444	1	0.833333	0	0.888889	1	0.880952	0.333333	0.888889	0.857143	0.904762	0.333333	0.888889	Pressure	Wind	Min Humidity	AvgTmp		Precipitation	Max Temp
1	0.880952	0	1	1	0.833333	0	0.888889	1	0.880952	0.333333	0.888889	0.857143	0.880952	0.333333	0.944444	Pressure	Wind	Min Humidity	AvgTmp		Precipitation	Max Temp	Min Temp
1	0.880952	0	1	1	0.833333	0	0.888889	1	0.880952	0.333333	0.888889	0.857143	0.880952	0.333333	0.888889	Pressure	Wind	Min Humidity	AvgTmp		Precipitation		Min Temp
1	0.809524	0	1	1	0.785714	0	0.888889	1	0.833333	0.666667	0.944444	0.857143	0.880952	0.666667	0.888889	Pressure	Wind	Min Humidity	AvgTmp			Max Temp
1	0.785714	0	1	1	0.785714	0	0.888889	1	0.833333	0.666667	0.944444	0.857143	0.880952	0.666667	0.888889	Pressure	Wind	Min Humidity	AvgTmp			Max Temp	Min Temp
1	0.833333	0	1	1	0.857143	0	0.944444	1	0.833333	0.666667	0.944444	0.857143	0.880952	0.666667	0.888889	Pressure	Wind	Min Humidity	AvgTmp				Min Temp
0.857143	0.97619	0	0.944444	1	0.904762	0	0.777778	1	0.857143	0.333333	0.777778	1	0.880952	0.333333	0.666667	Pressure	Wind	Min Humidity		Max Humidity
1	0.904762	0	0.777778	1	0.833333	0	0.722222	1	0.904762	0.333333	0.888889	1	0.928571	0.333333	0.833333	Pressure	Wind	Min Humidity		Max Humidity	Precipitation	Max Temp
1	0.880952	0	0.888889	1	0.857143	0	0.833333	1	0.880952	0.333333	0.888889	1	0.904762	0.333333	0.833333	Pressure	Wind	Min Humidity		Max Humidity	Precipitation	Max Temp
1	0.880952	0	0.888889	1	0.833333	0	0.888889	1	0.880952	0.333333	0.888889	0.857143	0.880952	0.333333	0.888889	Pressure	Wind	Min Humidity		Max Humidity	Precipitation	Max Temp	Min Temp
1	0.904762	0	0.888889	1	0.833333	0	0.833333	1	0.880952	0.333333	0.888889	1	0.904762	0.333333	0.888889	Pressure	Wind	Min Humidity		Max Humidity	Precipitation	Max Temp	Min Temp
1	0.904762	0	1	1	0.857143	0	0.944444	1	0.880952	0.333333	0.888889	0.857143	0.880952	0.666667	0.777778	Pressure	Wind	Min Humidity		Max Humidity		Max Temp
1	0.833333	0	1	1	0.833333	0	0.944444	1	0.833333	0.666667	0.888889	0.857143	0.880952	0.666667	0.888889	Pressure	Wind	Min Humidity		Max Humidity		Max Temp	Min Temp
1	0.904762	0	1	1	0.904762	0	1	1	0.880952	0.333333	0.833333	0.857143	0.880952	0.666667	0.888889	Pressure	Wind	Min Humidity		Max Humidity			Min Temp
1	0.880952	0	0.777778	1	0.833333	0	0.722222	1	0.880952	0.333333	0.888889	1	0.928571	0.333333	0.833333	Pressure	Wind	Min Humidity			Precipitation
1	0.857143	0	0.888889	1	0.833333	0	0.833333	1	0.880952	0.333333	0.888889	0.857143	0.928571	0.333333	0.833333	Pressure	Wind	Min Humidity			Precipitation	Max Temp
1	0.880952	0	0.944444	1	0.833333	0	0.888889	1	0.880952	0.333333	0.888889	0.857143	0.880952	0.333333	0.888889	Pressure	Wind	Min Humidity			Precipitation	Max Temp	Min Temp
1	0.904762	0	0.888889	1	0.833333	0	0.833333	1	0.880952	0.333333	0.888889	0.857143	0.928571	0.333333	0.888889	Pressure	Wind	Min Humidity			Precipitation		Min Temp
1	0.880952	0	1	1	0.904762	0	0.944444	1	0.880952	0.666667	0.888889	0.857143	0.880952	0.666667	0.833333	Pressure	Wind	Min Humidity				Max Temp
1	0.833333	0	1	1	0.833333	0	0.944444	1	0.833333	0.666667	0.944444	0.857143	0.880952	0.666667	0.888889	Pressure	Wind	Min Humidity				Max Temp	Min Temp
1	0.904762	0	1	1	0.928571	0	0.944444	0.857143	0.880952	0.666667	0.888889	0.857143	0.904762	0.666667	0.888889	Pressure	Wind	Min Humidity					Min Temp
1	0.857143	0	1	1	0.880952	0	0.944444	1	0.857143	0.666667	0.944444	0.857143	0.904762	0.666667	0.833333	Pressure	Wind		AvgTmp
1	0.857143	0	1	1	0.857143	0	1	1	0.833333	0.333333	0.888889	1	0.880952	0.666667	0.888889	Pressure	Wind		AvgTmp	Max Humidity
1	0.904762	0	0.888889	1	0.833333	0	0.833333	1	0.880952	0.333333	0.888889	1	0.928571	0.333333	0.888889	Pressure	Wind		AvgTmp	Max Humidity	Precipitation	Max Temp
1	0.857143	0	0.888889	1	0.833333	0	0.888889	1	0.880952	0.333333	0.888889	1	0.904762	0.333333	0.888889	Pressure	Wind		AvgTmp	Max Humidity	Precipitation	Max Temp
1	0.880952	0	1	1	0.833333	0	0.888889	1	0.880952	0.333333	0.888889	0.857143	0.857143	0.333333	0.888889	Pressure	Wind		AvgTmp	Max Humidity	Precipitation	Max Temp	Min Temp
1	0.880952	0	0.944444	1	0.833333	0	0.888889	1	0.880952	0.333333	0.888889	1	0.880952	0.333333	0.888889	Pressure	Wind		AvgTmp	Max Humidity	Precipitation	Max Temp	Min Temp
1	0.809524	0	1	1	0.761905	0	0.944444	1	0.857143	0.333333	0.888889	0.857143	0.880952	0.666667	0.833333	Pressure	Wind		AvgTmp	Max Humidity		Max Temp
0.857143	0.809524	0	1	1	0.761905	0	1	1	0.809524	0.333333	0.944444	0.857143	0.880952	0.666667	0.888889	Pressure	Wind		AvgTmp	Max Humidity		Max Temp	Min Temp
1	0.857143	0	1	1	0.785714	0	1	1	0.857143	0.333333	0.944444	0.857143	0.880952	0.666667	0.833333	Pressure	Wind		AvgTmp	Max Humidity			Min Temp
1	0.857143	0	0.888889	1	0.833333	0	0.833333	1	0.904762	0.333333	0.888889	1	0.928571	0.333333	0.888889	Pressure	Wind		AvgTmp		Precipitation
1	0.857143	0	0.944444	1	0.833333	0	0.888889	1	0.880952	0.333333	0.888889	0.857143	0.904762	0.333333	0.888889	Pressure	Wind		AvgTmp		Precipitation	Max Temp
1	0.880952	0	1	1	0.833333	0	0.888889	1	0.880952	0.333333	0.888889	0.857143	0.857143	0.333333	0.888889	Pressure	Wind		AvgTmp		Precipitation	Max Temp	Min Temp
1	0.880952	0	1	1	0.833333	0	0.888889	1	0.880952	0.333333	0.888889	0.857143	0.880952	0.333333	0.888889	Pressure	Wind		AvgTmp		Precipitation		Min Temp
1	0.809524	0	1	1	0.761905	0	0.944444	1	0.857143	0.666667	0.944444	0.857143	0.880952	0.666667	0.888889	Pressure	Wind		AvgTmp			Max Temp
0.857143	0.785714	0	1	1	0.761905	0	0.888889	1	0.809524	0.666667	0.944444	0.857143	0.880952	0.666667	0.888889	Pressure	Wind		AvgTmp			Max Temp	Min Temp
1	0.833333	0	1	1	0.809524	0	1	1	0.857143	0.666667	1	0.857143	0.904762	0.666667	0.888889	Pressure	Wind		AvgTmp				Min Temp
0.571429	0.952381	0	0.944444	0.857143	0.857143	0	0.833333	1	0.857143	0	0.777778	1	0.904762	0.333333	0.722222	Pressure	Wind			Max Humidity
1	0.880952	0	0.777778	1	0.833333	0	0.555556	1	0.880952	0.333333	0.833333	1	0.928571	0.333333	0.833333	Pressure	Wind			Max Humidity	Precipitation	Max Temp
1	0.857143	0	0.888889	1	0.833333	0	0.833333	1	0.880952	0.333333	0.888889	1	0.928571	0.333333	0.833333	Pressure	Wind			Max Humidity	Precipitation	Max Temp
1	0.880952	0	0.888889	1	0.833333	0	0.888889	1	0.880952	0.333333	0.888889	1	0.880952	0.333333	0.888889	Pressure	Wind			Max Humidity	Precipitation	Max Temp	Min Temp
1	0.904762	0	0.888889	1	0.833333	0	0.833333	1	0.904762	0.333333	0.888889	1	0.928571	0.333333	0.888889	Pressure	Wind			Max Humidity	Precipitation	Max Temp	Min Temp
1	0.904762	0	1	1	0.857143	0	0.944444	1	0.857143	0.333333	0.888889	1	0.880952	0.666667	0.888889	Pressure	Wind			Max Humidity		Max Temp
1	0.833333	0	1	1	0.809524	0	1	1	0.857143	0.333333	0.888889	0.857143	0.880952	0.666667	0.833333	Pressure	Wind			Max Humidity		Max Temp	Min Temp
0.714286	0.904762	0	1	1	0.880952	0	1	1	0.880952	0.333333	0.888889	1	0.904762	0.333333	0.888889	Pressure	Wind			Max Humidity			Min Temp
1	0.833333	0	0.722222	1	0.785714	0	0.555556	1	0.809524	0.333333	0.666667	1	0.928571	0.333333	0.666667	Pressure	Wind				Precipitation
1	0.833333	0	0.888889	1	0.833333	0	0.833333	1	0.904762	0.333333	0.888889	1	0.928571	0.333333	0.888889	Pressure	Wind				Precipitation	Max Temp
1	0.880952	0	0.944444	1	0.833333	0	0.888889	1	0.880952	0.333333	0.888889	0.857143	0.904762	0.333333	0.888889	Pressure	Wind				Precipitation	Max Temp	Min Temp
1	0.880952	0	0.833333	1	0.833333	0	0.777778	1	0.904762	0.333333	0.888889	1	0.928571	0.333333	0.888889	Pressure	Wind				Precipitation		Min Temp
1	0.880952	0	1	1	0.880952	0	0.944444	1	0.880952	0.666667	0.888889	0.857143	0.928571	0.666667	0.833333	Pressure	Wind					Max Temp
1	0.833333	0	1	1	0.833333	0	0.944444	1	0.857143	0.666667	0.944444	0.857143	0.880952	0.666667	0.888889	Pressure	Wind					Max Temp	Min Temp
0.857143	0.880952	0	1	1	0.904762	0	1	1	0.880952	0.666667	0.944444	0.857143	0.904762	0.666667	0.888889	Pressure	Wind						Min Temp
0.714286	0.97619	0	1	1	0.928571	0	0.944444	0.857143	0.904762	0.666667	0.777778	0.857143	0.904762	0.666667	0.777778	Pressure		Min Humidity
1	0.833333	0	1	1	0.880952	0	0.888889	0.857143	0.809524	0.666667	0.944444	0.857143	0.833333	0.666667	0.888889	Pressure		Min Humidity	AvgTmp
1	0.857143	0	1	1	0.857143	0	0.888889	1	0.809524	0.333333	0.888889	0.857143	0.833333	0.666667	0.888889	Pressure		Min Humidity	AvgTmp	Max Humidity
1	0.880952	0	0.833333	1	0.809524	0	0.833333	1	0.857143	0.333333	0.888889	1	0.833333	0.333333	0.888889	Pressure		Min Humidity	AvgTmp	Max Humidity	Precipitation	Max Temp
1	0.857143	0	0.833333	1	0.809524	0	0.888889	1	0.857143	0.333333	0.888889	0.857143	0.857143	0.333333	0.944444	Pressure		Min Humidity	AvgTmp	Max Humidity	Precipitation	Max Temp
1	0.857143	0	0.944444	1	0.809524	0	0.888889	1	0.833333	0.333333	0.888889	0.857143	0.857143	0.333333	0.944444	Pressure		Min Humidity	AvgTmp	Max Humidity	Precipitation	Max Temp	Min Temp
1	0.880952	0	0.888889	1	0.809524	0	0.888889	1	0.857143	0.333333	0.888889	0.857143	0.833333	0.333333	0.888889	Pressure		Min Humidity	AvgTmp	Max Humidity	Precipitation	Max Temp	Min Temp
0.857143	0.785714	0	1	1	0.761905	0	0.888889	1	0.785714	0.333333	0.944444	0.857143	0.833333	0.666667	0.888889	Pressure		Min Humidity	AvgTmp	Max Humidity		Max Temp
0.857143	0.761905	0	1	1	0.785714	0	0.888889	1	0.809524	0.333333	0.944444	0.857143	0.833333	0.666667	0.888889	Pressure		Min Humidity	AvgTmp	Max Humidity		Max Temp	Min Temp
0.857143	0.833333	0	1	1	0.833333	0	0.944444	1	0.809524	0.333333	0.944444	0.857143	0.833333	0.666667	0.888889	Pressure		Min Humidity	AvgTmp	Max Humidity			Min Temp
1	0.857143	0	0.833333	1	0.809524	0	0.833333	1	0.857143	0.333333	0.888889	0.857143	0.904762	0.333333	0.944444	Pressure		Min Humidity	AvgTmp		Precipitation
1	0.857143	0	0.888889	1	0.809524	0	0.888889	1	0.857143	0.333333	0.888889	0.857143	0.857143	0.333333	0.944444	Pressure		Min Humidity	AvgTmp		Precipitation	Max Temp
1	0.857143	0	0.944444	1	0.809524	0	0.944444	1	0.833333	0.333333	0.944444	0.857143	0.857143	0.333333	0.944444	Pressure		Min Humidity	AvgTmp		Precipitation	Max Temp	Min Temp
1	0.857143	0	0.944444	1	0.809524	0	0.888889	1	0.857143	0.333333	0.888889	0.857143	0.833333	0.333333	0.944444	Pressure		Min Humidity	AvgTmp		Precipitation		Min Temp
1	0.761905	0	1	1	0.738095	0	0.888889	1	0.809524	0.666667	0.944444	0.857143	0.833333	0.666667	0.888889	Pressure		Min Humidity	AvgTmp			Max Temp
0.857143	0.761905	0	1	1	0.785714	0	0.888889	1	0.809524	0.666667	0.944444	0.857143	0.833333	0.666667	0.888889	Pressure		Min Humidity	AvgTmp			Max Temp	Min Temp
0.857143	0.809524	0	1	0.857143	0.809524	0	0.944444	0.857143	0.809524	0.666667	0.944444	0.857143	0.857143	0.666667	0.888889	Pressure		Min Humidity	AvgTmp				Min Temp
0.857143	1	0	0.944444	1	0.904762	0	0.888889	1	0.833333	0	0.777778	1	0.785714	0.333333	0.722222	Pressure		Min Humidity		Max Humidity
1	0.904762	0	0.722222	1	0.809524	0	0.722222	1	0.880952	0.333333	0.888889	1	0.880952	0.333333	0.833333	Pressure		Min Humidity		Max Humidity	Precipitation	Max Temp
1	0.857143	0	0.833333	1	0.809524	0	0.833333	1	0.857143	0.333333	0.888889	1	0.880952	0.333333	0.833333	Pressure		Min Humidity		Max Humidity	Precipitation	Max Temp
1	0.857143	0	0.833333	1	0.809524	0	0.888889	1	0.857143	0.333333	0.888889	0.857143	0.857143	0.333333	0.888889	Pressure		Min Humidity		Max Humidity	Precipitation	Max Temp	Min Temp
1	0.880952	0	0.888889	1	0.809524	0	0.833333	1	0.857143	0.333333	0.888889	1	0.833333	0.333333	0.888889	Pressure		Min Humidity		Max Humidity	Precipitation	Max Temp	Min Temp
1	0.880952	0	1	1	0.785714	0	0.888889	1	0.809524	0.333333	0.888889	0.857143	0.809524	0.666667	0.833333	Pressure		Min Humidity		Max Humidity		Max Temp
0.857143	0.809524	0	1	1	0.785714	0	0.888889	1	0.809524	0.333333	0.944444	0.857143	0.833333	0.666667	0.888889	Pressure		Min Humidity		Max Humidity		Max Temp	Min Temp
1	0.880952	0	1	1	0.857143	0	1	1	0.809524	0.333333	0.833333	0.857143	0.809524	0.666667	0.888889	Pressure		Min Humidity		Max Humidity			Min Temp
1	0.857143	0	0.722222	1	0.809524	0.333333	0.722222	1	0.857143	0.333333	0.888889	1	0.857143	0.333333	0.833333	Pressure		Min Humidity			Precipitation
1	0.857143	0	0.833333	1	0.809524	0	0.833333	1	0.857143	0.333333	0.888889	0.857143	0.904762	0.333333	0.888889	Pressure		Min Humidity			Precipitation	Max Temp
1	0.857143	0	0.888889	1	0.809524	0	0.888889	1	0.857143	0.333333	0.888889	0.857143	0.857143	0.333333	0.944444	Pressure		Min Humidity			Precipitation	Max Temp	Min Temp
1	0.880952	0	0.833333	1	0.809524	0	0.833333	1	0.857143	0.333333	0.888889	0.857143	0.880952	0.333333	0.944444	Pressure		Min Humidity			Precipitation		Min Temp
1	0.833333	0	1	1	0.857143	0	0.888889	0.857143	0.857143	0.666667	0.944444	0.857143	0.833333	0.666667	0.833333	Pressure		Min Humidity				Max Temp
0.857143	0.809524	0	1	1	0.833333	0	0.888889	1	0.809524	0.666667	0.944444	0.857143	0.857143	0.666667	0.888889	Pressure		Min Humidity				Max Temp	Min Temp
1	0.857143	0	1	1	0.904762	0	0.944444	0.857143	0.833333	0.666667	0.888889	0.857143	0.857143	0.666667	0.888889	Pressure		Min Humidity					Min Temp
0.857143	0.809524	0	1	1	0.857143	0	0.944444	1	0.809524	0.666667	0.944444	0.857143	0.857143	0.666667	0.944444	Pressure			AvgTmp
0.714286	0.857143	0	1	1	0.857143	0	1	1	0.809524	0	0.888889	1	0.809524	0.666667	0.888889	Pressure			AvgTmp	Max Humidity
1	0.880952	0	0.888889	1	0.809524	0	0.833333	1	0.857143	0.333333	0.888889	1	0.880952	0.333333	0.888889	Pressure			AvgTmp	Max Humidity	Precipitation	Max Temp
1	0.833333	0	0.833333	1	0.809524	0	0.888889	1	0.857143	0.333333	0.888889	1	0.857143	0.333333	0.888889	Pressure			AvgTmp	Max Humidity	Precipitation	Max Temp
1	0.857143	0	0.944444	1	0.809524	0	0.888889	1	0.857143	0.333333	0.944444	0.857143	0.857143	0.333333	0.888889	Pressure			AvgTmp	Max Humidity	Precipitation	Max Temp	Min Temp
1	0.857143	0	0.888889	1	0.809524	0	0.888889	1	0.857143	0.333333	0.888889	1	0.833333	0.333333	0.888889	Pressure			AvgTmp	Max Humidity	Precipitation	Max Temp	Min Temp
0.857143	0.785714	0	1	1	0.738095	0	0.888889	1	0.785714	0.333333	0.944444	0.857143	0.809524	0.666667	0.888889	Pressure			AvgTmp	Max Humidity		Max Temp
0.857143	0.785714	0.333333	1	1	0.738095	0	0.944444	1	0.785714	0.333333	0.944444	0.857143	0.809524	0.666667	0.888889	Pressure			AvgTmp	Max Humidity		Max Temp	Min Temp
0.857143	0.857143	0	1	1	0.809524	0	0.944444	1	0.809524	0.333333	0.944444	0.857143	0.809524	0.666667	0.944444	Pressure			AvgTmp	Max Humidity			Min Temp
1	0.833333	0	0.833333	1	0.809524	0	0.833333	1	0.857143	0.333333	0.888889	0.857143	0.880952	0.333333	0.888889	Pressure			AvgTmp		Precipitation
1	0.833333	0	0.888889	1	0.809524	0	0.888889	1	0.857143	0.333333	0.944444	0.857143	0.857143	0.333333	0.888889	Pressure			AvgTmp		Precipitation	Max Temp
1	0.857143	0	0.944444	1	0.833333	0	1	1	0.857143	0.333333	0.944444	0.857143	0.857143	0.333333	0.888889	Pressure			AvgTmp		Precipitation	Max Temp	Min Temp
1	0.857143	0	0.944444	1	0.809524	0	0.888889	1	0.857143	0.333333	0.888889	0.857143	0.833333	0.333333	0.833333	Pressure			AvgTmp		Precipitation		Min Temp
0.857143	0.785714	0	1	1	0.761905	0	0.888889	1	0.785714	0.666667	0.944444	0.857143	0.833333	0.666667	0.888889	Pressure			AvgTmp			Max Temp
0.857143	0.761905	0.333333	1	1	0.714286	0	0.944444	1	0.809524	0.666667	0.944444	0.857143	0.857143	0.666667	0.944444	Pressure			AvgTmp			Max Temp	Min Temp
0.857143	0.833333	0	1	1	0.785714	0	0.944444	1	0.809524	0.666667	0.944444	0.857143	0.857143	0.666667	0.833333	Pressure			AvgTmp				Min Temp
0.428571	0.952381	0	0.888889	0.857143	0.952381	0	1	1	0.833333	0	0.833333	1	0.761905	0.333333	0.777778	Pressure				Max Humidity
1	0.880952	0.333333	0.722222	1	0.809524	0	0.5	1	0.833333	0.333333	0.833333	1	0.880952	0.333333	0.833333	Pressure				Max Humidity	Precipitation	Max Temp
1	0.833333	0	0.833333	1	0.809524	0	0.833333	1	0.857143	0.333333	0.888889	1	0.880952	0.333333	0.888889	Pressure				Max Humidity	Precipitation	Max Temp
1	0.857143	0	0.833333	1	0.809524	0	0.888889	1	0.857143	0.333333	0.888889	1	0.833333	0.333333	0.888889	Pressure				Max Humidity	Precipitation	Max Temp	Min Temp
1	0.880952	0	0.888889	1	0.809524	0	0.833333	1	0.857143	0.333333	0.888889	1	0.880952	0.333333	0.888889	Pressure				Max Humidity	Precipitation	Max Temp	Min Temp
1	0.880952	0	1	1	0.833333	0	0.888889	1	0.785714	0	0.888889	1	0.809524	0.666667	0.888889	Pressure				Max Humidity		Max Temp
0.857143	0.833333	0	1	1	0.809524	0	0.944444	1	0.809524	0.333333	0.944444	0.857143	0.809524	0.666667	0.944444	Pressure				Max Humidity		Max Temp	Min Temp
0.571429	0.857143	0	1	1	0.880952	0	1	1	0.809524	0	0.833333	1	0.857143	0.333333	0.888889	Pressure				Max Humidity			Min Temp
1	0.809524	0	0.666667	1	0.714286	0	0.5	1	0.738095	0.333333	0.666667	1	0.738095	0.333333	0.555556	Pressure					Precipitation
1	0.809524	0	0.833333	1	0.809524	0	0.833333	1	0.857143	0.333333	0.888889	0.857143	0.904762	0.333333	0.888889	Pressure					Precipitation	Max Temp
1	0.857143	0	0.888889	1	0.809524	0	0.888889	1	0.857143	0.333333	0.888889	0.857143	0.857143	0.333333	0.888889	Pressure					Precipitation	Max Temp	Min Temp
1	0.857143	0	0.888889	1	0.785714	0	0.833333	1	0.833333	0.333333	0.888889	0.857143	0.880952	0.333333	0.833333	Pressure					Precipitation		Min Temp
1	0.809524	0	1	1	0.809524	0	0.888889	1	0.809524	0.666667	0.944444	0.857143	0.857143	0.666667	0.944444	Pressure						Max Temp
0.857143	0.809524	0	1	1	0.809524	0	0.944444	1	0.809524	0.666667	0.944444	0.857143	0.857143	0.666667	0.888889	Pressure						Max Temp	Min Temp
0.571429	0.857143	0	1	1	0.904762	0	1	1	0.809524	0.666667	1	0.857143	0.880952	0.666667	0.888889	Pressure							Min Temp
0.428571	0.904762	0	0.777778	0.428571	0.904762	0.333333	0.722222	0.571429	0.857143	0.666667	0.611111	0.714286	0.904762	0.333333	0.666667		Wind
0.857143	0.928571	0	0.888889	1	0.904762	0.333333	0.777778	0.857143	0.928571	0.666667	0.722222	0.857143	0.880952	0.666667	0.777778		Wind	Min Humidity
1	0.809524	0	1	1	0.809524	0.333333	0.944444	0.857143	0.880952	0.666667	0.944444	0.857143	0.880952	0.666667	0.888889		Wind	Min Humidity	AvgTmp
1	0.833333	0	1	1	0.809524	0.333333	0.944444	1	0.880952	0.333333	0.888889	0.857143	0.880952	0.666667	0.833333		Wind	Min Humidity	AvgTmp	Max Humidity
1	0.857143	0.333333	0.833333	1	0.833333	0	0.833333	1	0.880952	0.333333	0.888889	1	0.904762	0.333333	0.833333		Wind	Min Humidity	AvgTmp	Max Humidity	Precipitation	Max Temp
1	0.857143	0.333333	0.833333	1	0.833333	0	0.888889	1	0.880952	0.333333	0.888889	0.857143	0.880952	0.333333	0.888889		Wind	Min Humidity	AvgTmp	Max Humidity	Precipitation	Max Temp
1	0.857143	0.333333	0.944444	1	0.833333	0	0.888889	1	0.880952	0.333333	0.888889	0.857143	0.880952	0.333333	0.888889		Wind	Min Humidity	AvgTmp	Max Humidity	Precipitation	Max Temp	Min Temp
1	0.857143	0.333333	0.833333	1	0.833333	0	0.888889	1	0.880952	0.333333	0.888889	0.857143	0.880952	0.333333	0.888889		Wind	Min Humidity	AvgTmp	Max Humidity	Precipitation	Max Temp	Min Temp
0.857143	0.761905	0	1	1	0.761905	0.333333	0.888889	1	0.833333	0.333333	0.944444	0.857143	0.880952	0.666667	0.888889		Wind	Min Humidity	AvgTmp	Max Humidity		Max Temp
0.857143	0.761905	0	1	1	0.761905	0	0.888889	1	0.809524	0.333333	0.944444	0.857143	0.880952	0.666667	0.888889		Wind	Min Humidity	AvgTmp	Max Humidity		Max Temp	Min Temp
0.857143	0.785714	0	1	1	0.785714	0	1	1	0.833333	0.333333	0.944444	0.857143	0.880952	0.666667	0.888889		Wind	Min Humidity	AvgTmp	Max Humidity			Min Temp
1	0.857143	0.333333	0.833333	1	0.833333	0	0.833333	1	0.880952	0.333333	0.888889	0.857143	0.904762	0.333333	0.888889		Wind	Min Humidity	AvgTmp		Precipitation
1	0.857143	0.333333	0.888889	1	0.833333	0	0.888889	1	0.880952	0.333333	0.888889	0.857143	0.880952	0.333333	0.944444		Wind	Min Humidity	AvgTmp		Precipitation	Max Temp
1	0.857143	0.333333	0.944444	1	0.833333	0	0.888889	1	0.880952	0.333333	0.944444	0.857143	0.880952	0.333333	0.944444		Wind	Min Humidity	AvgTmp		Precipitation	Max Temp	Min Temp
1	0.857143	0.333333	0.888889	1	0.833333	0	0.888889	1	0.857143	0.333333	0.888889	0.857143	0.880952	0.333333	0.888889		Wind	Min Humidity	AvgTmp		Precipitation		Min Temp
0.857143	0.761905	0	1	1	0.761905	0.333333	0.888889	0.857143	0.809524	0.666667	0.944444	0.857143	0.880952	0.666667	0.888889		Wind	Min Humidity	AvgTmp			Max Temp
0.857143	0.738095	0	1	1	0.761905	0	0.888889	0.857143	0.809524	0.666667	0.944444	0.857143	0.880952	0.666667	0.888889		Wind	Min Humidity	AvgTmp			Max Temp	Min Temp
0.857143	0.761905	0	1	1	0.785714	0.333333	0.888889	0.857143	0.833333	0.666667	0.944444	0.857143	0.880952	0.666667	0.888889		Wind	Min Humidity	AvgTmp				Min Temp
0.857143	0.952381	0	0.888889	1	0.880952	0.333333	0.777778	1	0.880952	0.333333	0.722222	1	0.857143	0.333333	0.722222		Wind	Min Humidity		Max Humidity
1	0.880952	0.333333	0.722222	1	0.833333	0	0.722222	1	0.904762	0.333333	0.777778	1	0.928571	0.333333	0.833333		Wind	Min Humidity		Max Humidity	Precipitation	Max Temp
1	0.857143	0.333333	0.833333	1	0.833333	0	0.833333	1	0.880952	0.333333	0.888889	1	0.904762	0.333333	0.833333		Wind	Min Humidity		Max Humidity	Precipitation	Max Temp
1	0.857143	0.333333	0.833333	1	0.833333	0	0.888889	1	0.880952	0.333333	0.888889	0.857143	0.880952	0.333333	0.888889		Wind	Min Humidity		Max Humidity	Precipitation	Max Temp	Min Temp
1	0.857143	0.333333	0.888889	1	0.833333	0	0.833333	1	0.904762	0.333333	0.888889	1	0.904762	0.333333	0.888889		Wind	Min Humidity		Max Humidity	Precipitation	Max Temp	Min Temp
1	0.809524	0	1	1	0.785714	0.333333	0.944444	1	0.880952	0.333333	0.888889	0.857143	0.880952	0.666667	0.777778		Wind	Min Humidity		Max Humidity		Max Temp
0.857143	0.785714	0	1	1	0.785714	0	0.944444	1	0.833333	0.333333	0.944444	0.857143	0.880952	0.666667	0.888889		Wind	Min Humidity		Max Humidity		Max Temp	Min Temp
1	0.880952	0	1	1	0.809524	0	1	1	0.880952	0.333333	0.833333	0.857143	0.880952	0.666667	0.888889		Wind	Min Humidity		Max Humidity			Min Temp
1	0.833333	0.333333	0.722222	1	0.833333	0.333333	0.666667	1	0.857143	0.333333	0.833333	1	0.928571	0.333333	0.833333		Wind	Min Humidity			Precipitation
1	0.857143	0.333333	0.777778	1	0.833333	0	0.833333	1	0.904762	0.333333	0.888889	0.857143	0.904762	0.333333	0.833333		Wind	Min Humidity			Precipitation	Max Temp
1	0.857143	0.333333	0.888889	1	0.833333	0	0.888889	1	0.880952	0.333333	0.888889	0.857143	0.880952	0.333333	0.888889		Wind	Min Humidity			Precipitation	Max Temp	Min Temp
1	0.857143	0.333333	0.888889	1	0.833333	0	0.833333	1	0.880952	0.333333	0.888889	0.857143	0.928571	0.333333	0.888889		Wind	Min Humidity			Precipitation		Min Temp
1	0.761905	0	0.944444	1	0.809524	0.333333	0.944444	0.857143	0.857143	0.666667	0.944444	0.857143	0.880952	0.666667	0.833333		Wind	Min Humidity				Max Temp
0.857143	0.738095	0	1	1	0.809524	0	0.888889	0.857143	0.833333	0.666667	0.944444	0.857143	0.880952	0.666667	0.888889		Wind	Min Humidity				Max Temp	Min Temp
1	0.785714	0	1	1	0.857143	0.333333	0.944444	0.857143	0.880952	0.666667	0.888889	0.857143	0.904762	0.666667	0.888889		Wind	Min Humidity					Min Temp
0.857143	0.785714	0	1	1	0.761905	0.333333	0.944444	0.857143	0.857143	0.666667	1	0.857143	0.904762	0.666667	0.888889		Wind		AvgTmp
0.857143	0.809524	0	1	1	0.714286	0	1	1	0.833333	0.333333	0.944444	1	0.880952	0.666667	0.888889		Wind		AvgTmp	Max Humidity
1	0.857143	0.333333	0.888889	1	0.833333	0	0.833333	1	0.904762	0.333333	0.888889	1	0.904762	0.333333	0.888889		Wind		AvgTmp	Max Humidity	Precipitation	Max Temp
1	0.857143	0.333333	0.833333	1	0.833333	0	0.888889	1	0.880952	0.333333	0.888889	1	0.880952	0.333333	0.888889		Wind		AvgTmp	Max Humidity	Precipitation	Max Temp
1	0.857143	0.333333	0.944444	1	0.833333	0	0.888889	1	0.880952	0.333333	0.944444	0.857143	0.857143	0.333333	0.888889		Wind		AvgTmp	Max Humidity	Precipitation	Max Temp	Min Temp
1	0.857143	0.333333	0.888889	1	0.833333	0	0.888889	1	0.880952	0.333333	0.888889	1	0.880952	0.333333	0.888889		Wind		AvgTmp	Max Humidity	Precipitation	Max Temp	Min Temp
0.857143	0.738095	0.333333	1	1	0.714286	0	0.944444	1	0.833333	0.333333	0.944444	0.857143	0.880952	0.666667	0.833333		Wind		AvgTmp	Max Humidity		Max Temp
0.857143	0.785714	0.333333	1	1	0.714286	0	0.944444	1	0.809524	0.333333	0.944444	0.857143	0.880952	0.666667	0.888889		Wind		AvgTmp	Max Humidity		Max Temp	Min Temp
0.857143	0.809524	0.333333	1	1	0.738095	0	1	1	0.857143	0.333333	1	0.857143	0.880952	0.666667	0.833333		Wind		AvgTmp	Max Humidity			Min Temp
1	0.833333	0.333333	0.777778	1	0.833333	0	0.833333	1	0.880952	0.333333	0.888889	0.857143	0.928571	0.333333	0.888889		Wind		AvgTmp		Precipitation
1	0.857143	0.333333	0.888889	1	0.833333	0	0.888889	1	0.880952	0.333333	0.888889	0.857143	0.904762	0.333333	0.888889		Wind		AvgTmp		Precipitation	Max Temp
1	0.857143	0.333333	0.944444	1	0.833333	0	0.888889	1	0.880952	0.333333	0.944444	0.857143	0.880952	0.333333	0.888889		Wind		AvgTmp		Precipitation	Max Temp	Min Temp
1	0.857143	0.333333	0.944444	1	0.833333	0	0.888889	1	0.857143	0.333333	0.888889	0.857143	0.880952	0.333333	0.888889		Wind		AvgTmp		Precipitation		Min Temp
0.857143	0.738095	0.333333	1	1	0.714286	0	0.888889	1	0.833333	0.666667	0.944444	0.857143	0.880952	0.666667	0.944444		Wind		AvgTmp			Max Temp
0.857143	0.761905	0.333333	1	1	0.714286	0	0.888889	1	0.809524	0.666667	0.944444	0.857143	0.880952	0.666667	0.944444		Wind		AvgTmp			Max Temp	Min Temp
0.857143	0.761905	0.333333	1	1	0.738095	0	1	1	0.857143	0.666667	1	0.857143	0.880952	0.666667	0.944444		Wind		AvgTmp				Min Temp
0.285714	0.904762	0	0.944444	1	0.809524	0	0.722222	1	0.833333	0	0.722222	1	0.880952	0.333333	0.722222		Wind			Max Humidity
1	0.833333	0.666667	0.611111	1	0.809524	0	0.5	1	0.880952	0.333333	0.777778	1	0.904762	0.333333	0.722222		Wind			Max Humidity	Precipitation	Max Temp
1	0.857143	0.333333	0.833333	1	0.833333	0	0.833333	1	0.904762	0.333333	0.888889	1	0.904762	0.333333	0.833333		Wind			Max Humidity	Precipitation	Max Temp
1	0.857143	0.333333	0.833333	1	0.833333	0	0.888889	1	0.880952	0.333333	0.888889	1	0.880952	0.333333	0.888889		Wind			Max Humidity	Precipitation	Max Temp	Min Temp
1	0.857143	0.333333	0.833333	1	0.833333	0	0.777778	1	0.904762	0.333333	0.888889	1	0.928571	0.333333	0.888889		Wind			Max Humidity	Precipitation	Max Temp	Min Temp
1	0.809524	0	1	1	0.714286	0	0.944444	1	0.809524	0.333333	0.888889	1	0.880952	0.666667	0.888889		Wind			Max Humidity		Max Temp
0.857143	0.785714	0.333333	1	1	0.714286	0	1	1	0.857143	0.333333	0.944444	0.857143	0.880952	0.666667	0.833333		Wind			Max Humidity		Max Temp	Min Temp
0.714286	0.880952	0	1	1	0.761905	0	1	1	0.857143	0.333333	0.888889	1	0.880952	0.333333	0.888889		Wind			Max Humidity			Min Temp
1	0.785714	0.333333	0.555556	1	0.738095	0.333333	0.444444	1	0.785714	0.333333	0.611111	1	0.785714	0.333333	0.555556		Wind				Precipitation
1	0.833333	0.333333	0.777778	1	0.833333	0	0.833333	1	0.904762	0.333333	0.888889	0.857143	0.928571	0.333333	0.888889		Wind				Precipitation	Max Temp
1	0.857143	0.333333	0.888889	1	0.833333	0	0.888889	1	0.880952	0.333333	0.888889	0.857143	0.904762	0.333333	0.888889		Wind				Precipitation	Max Temp	Min Temp
1	0.833333	0.333333	0.833333	1	0.833333	0	0.777778	1	0.880952	0.333333	0.888889	0.857143	0.928571	0.333333	0.888889		Wind				Precipitation		Min Temp
1	0.714286	0	0.944444	1	0.785714	0	0.944444	1	0.833333	0.666667	1	0.857143	0.880952	0.666667	0.888889		Wind					Max Temp
0.857143	0.761905	0.333333	1	1	0.738095	0	0.944444	1	0.857143	0.666667	0.944444	0.857143	0.880952	0.666667	0.944444		Wind					Max Temp	Min Temp
0.714286	0.833333	0	1	1	0.857143	0	1	0.857143	0.857143	0.666667	1	0.857143	0.904762	0.666667	0.833333		Wind						Min Temp
0.571429	0.928571	0	0.944444	0.857143	0.880952	0.333333	0.888889	0.571429	0.857143	0.333333	0.888889	0.714286	0.833333	0.666667	0.777778			Min Humidity
0.714286	0.714286	0	0.944444	0.857143	0.761905	0.333333	0.888889	0.857143	0.809524	0.666667	0.944444	0.857143	0.833333	0.666667	0.944444			Min Humidity	AvgTmp
0.714286	0.809524	0	0.944444	1	0.785714	0.333333	0.888889	1	0.785714	0.333333	0.944444	0.857143	0.809524	0.666667	0.833333			Min Humidity	AvgTmp	Max Humidity
1	0.833333	0.333333	0.833333	1	0.809524	0	0.833333	1	0.857143	0.333333	0.888889	1	0.833333	0.333333	0.888889			Min Humidity	AvgTmp	Max Humidity	Precipitation	Max Temp
1	0.833333	0.333333	0.833333	1	0.809524	0	0.888889	1	0.857143	0.333333	0.944444	0.857143	0.857143	0.333333	0.944444			Min Humidity	AvgTmp	Max Humidity	Precipitation	Max Temp
1	0.833333	0.333333	0.944444	1	0.809524	0	0.944444	1	0.833333	0.333333	0.944444	0.857143	0.857143	0.333333	0.944444			Min Humidity	AvgTmp	Max Humidity	Precipitation	Max Temp	Min Temp
1	0.857143	0.333333	0.833333	1	0.809524	0	0.888889	1	0.857143	0.333333	0.888889	0.857143	0.833333	0.333333	0.944444			Min Humidity	AvgTmp	Max Humidity	Precipitation	Max Temp	Min Temp
0.857143	0.738095	0	0.944444	1	0.714286	0	0.888889	1	0.761905	0.333333	0.944444	0.857143	0.833333	0.666667	0.888889			Min Humidity	AvgTmp	Max Humidity		Max Temp
0.857143	0.738095	0	0.944444	1	0.761905	0	0.888889	1	0.785714	0.333333	0.944444	0.857143	0.833333	0.666667	0.888889			Min Humidity	AvgTmp	Max Humidity		Max Temp	Min Temp
0.857143	0.761905	0	0.944444	1	0.761905	0	0.944444	1	0.785714	0.333333	0.944444	0.857143	0.833333	0.666667	0.888889			Min Humidity	AvgTmp	Max Humidity			Min Temp
1	0.833333	0.333333	0.833333	1	0.809524	0.333333	0.833333	1	0.833333	0.333333	0.888889	0.857143	0.833333	0.333333	0.944444			Min Humidity	AvgTmp		Precipitation
1	0.833333	0.333333	0.888889	1	0.809524	0	0.888889	1	0.857143	0.333333	0.944444	0.857143	0.857143	0.333333	0.944444			Min Humidity	AvgTmp		Precipitation	Max Temp
1	0.833333	0.333333	0.944444	1	0.809524	0	0.944444	1	0.833333	0.333333	0.944444	0.857143	0.857143	0.333333	0.944444			Min Humidity	AvgTmp		Precipitation	Max Temp	Min Temp
1	0.833333	0.333333	0.888889	1	0.809524	0	0.888889	1	0.833333	0.333333	0.888889	0.857143	0.833333	0.333333	0.944444			Min Humidity	AvgTmp		Precipitation		Min Temp
0.714286	0.714286	0	0.944444	0.857143	0.738095	0	0.888889	0.857143	0.785714	0.666667	0.944444	0.857143	0.833333	0.666667	0.944444			Min Humidity	AvgTmp			Max Temp
0.714286	0.690476	0	0.944444	0.857143	0.738095	0	0.888889	0.857143	0.785714	0.666667	0.944444	0.857143	0.833333	0.666667	0.944444			Min Humidity	AvgTmp			Max Temp	Min Temp
0.714286	0.738095	0	0.944444	0.857143	0.761905	0	0.944444	0.857143	0.809524	0.666667	0.944444	0.857143	0.833333	0.666667	0.888889			Min Humidity	AvgTmp				Min Temp
0.714286	0.928571	0	0.888889	1	0.857143	0	0.833333	1	0.833333	0	0.722222	1	0.785714	0.333333	0.722222			Min Humidity		Max Humidity
1	0.833333	0.666667	0.666667	1	0.809524	0	0.666667	1	0.880952	0.333333	0.888889	1	0.857143	0.333333	0.833333			Min Humidity		Max Humidity	Precipitation	Max Temp
1	0.833333	0.333333	0.777778	1	0.809524	0	0.833333	1	0.857143	0.333333	0.888889	1	0.833333	0.333333	0.833333			Min Humidity		Max Humidity	Precipitation	Max Temp
1	0.833333	0.333333	0.833333	1	0.809524	0	0.888889	1	0.857143	0.333333	0.888889	0.857143	0.833333	0.333333	0.944444			Min Humidity		Max Humidity	Precipitation	Max Temp	Min Temp
1	0.857143	0.333333	0.833333	1	0.809524	0	0.833333	1	0.857143	0.333333	0.888889	1	0.833333	0.333333	0.888889			Min Humidity		Max Humidity	Precipitation	Max Temp	Min Temp
0.714286	0.809524	0	0.944444	1	0.714286	0	0.888889	1	0.761905	0.333333	0.944444	0.857143	0.809524	0.666667	0.833333			Min Humidity		Max Humidity		Max Temp
0.857143	0.738095	0	0.944444	1	0.761905	0	0.888889	1	0.761905	0.333333	0.944444	0.857143	0.833333	0.666667	0.888889			Min Humidity		Max Humidity		Max Temp	Min Temp
0.857143	0.857143	0	1	1	0.785714	0	0.944444	1	0.785714	0.333333	0.944444	0.857143	0.809524	0.666667	0.888889			Min Humidity		Max Humidity			Min Temp
1	0.785714	0.666667	0.666667	1	0.785714	0.333333	0.722222	1	0.833333	0.333333	0.888889	1	0.904762	0.333333	0.833333			Min Humidity			Precipitation
1	0.833333	0.333333	0.722222	1	0.809524	0.333333	0.833333	1	0.857143	0.333333	0.888889	0.857143	0.904762	0.333333	0.888889			Min Humidity			Precipitation	Max Temp
1	0.833333	0.333333	0.888889	1	0.809524	0	0.888889	1	0.857143	0.333333	0.888889	0.857143	0.857143	0.333333	0.944444			Min Humidity			Precipitation	Max Temp	Min Temp
1	0.833333	0.333333	0.777778	1	0.809524	0.333333	0.833333	1	0.833333	0.333333	0.888889	0.857143	0.857143	0.333333	0.944444			Min Humidity			Precipitation		Min Temp
0.714286	0.785714	0	0.944444	0.857143	0.738095	0	0.888889	0.857143	0.761905	0.666667	0.944444	0.857143	0.833333	0.666667	0.888889			Min Humidity				Max Temp
0.714286	0.714286	0	0.944444	0.857143	0.761905	0	0.888889	0.857143	0.785714	0.666667	0.944444	0.857143	0.833333	0.666667	0.944444			Min Humidity				Max Temp	Min Temp
0.714286	0.785714	0	0.944444	0.857143	0.857143	0	0.944444	0.857143	0.809524	0.666667	0.944444	0.857143	0.833333	0.666667	0.944444			Min Humidity					Min Temp
0.714286	0.738095	0.333333	0.944444	0.714286	0.714286	0	0.944444	0.857143	0.809524	0.333333	0.944444	0.857143	0.833333	0.666667	0.944444				AvgTmp
0.857143	0.785714	0.333333	0.944444	1	0.714286	0	0.944444	1	0.785714	0	0.944444	0.857143	0.785714	0.666667	0.944444				AvgTmp	Max Humidity
1	0.809524	0.666667	0.833333	1	0.809524	0	0.833333	1	0.857143	0.333333	0.888889	1	0.857143	0.333333	0.888889				AvgTmp	Max Humidity	Precipitation	Max Temp
1	0.833333	0.333333	0.833333	1	0.809524	0	0.888889	1	0.857143	0.333333	0.944444	1	0.833333	0.333333	0.888889				AvgTmp	Max Humidity	Precipitation	Max Temp
1	0.833333	0.333333	0.944444	1	0.809524	0	0.944444	1	0.857143	0.333333	0.944444	0.857143	0.833333	0.333333	0.888889				AvgTmp	Max Humidity	Precipitation	Max Temp	Min Temp
1	0.833333	0.333333	0.888889	1	0.809524	0	0.888889	1	0.857143	0.333333	0.888889	1	0.833333	0.333333	0.888889				AvgTmp	Max Humidity	Precipitation	Max Temp	Min Temp
0.857143	0.738095	0.333333	0.944444	1	0.714286	0	0.888889	1	0.785714	0.333333	0.944444	0.857143	0.809524	0.666667	0.888889				AvgTmp	Max Humidity		Max Temp
0.857143	0.738095	0.333333	0.944444	1	0.714286	0	0.944444	1	0.785714	0.333333	0.944444	0.857143	0.809524	0.666667	0.944444				AvgTmp	Max Humidity		Max Temp	Min Temp
0.857143	0.785714	0.333333	0.944444	1	0.738095	0	0.944444	1	0.809524	0.333333	0.944444	0.857143	0.809524	0.666667	0.888889				AvgTmp	Max Humidity			Min Temp
1	0.785714	0.333333	0.833333	1	0.809524	0.333333	0.833333	1	0.857143	0.333333	0.888889	0.857143	0.880952	0.333333	0.888889				AvgTmp		Precipitation
1	0.833333	0.333333	0.888889	1	0.809524	0	0.888889	1	0.857143	0.333333	0.944444	0.857143	0.857143	0.333333	0.888889				AvgTmp		Precipitation	Max Temp
1	0.833333	0.333333	0.944444	1	0.809524	0	0.944444	1	0.857143	0.333333	0.944444	0.857143	0.833333	0.333333	0.944444				AvgTmp		Precipitation	Max Temp	Min Temp
1	0.833333	0.333333	0.944444	1	0.809524	0.333333	0.888889	1	0.833333	0.333333	0.888889	0.857143	0.833333	0.333333	0.833333				AvgTmp		Precipitation		Min Temp
0.857143	0.690476	0.333333	0.944444	0.714286	0.690476	0	0.888889	1	0.761905	0.666667	0.944444	0.857143	0.809524	0.666667	0.944444				AvgTmp			Max Temp
0.857143	0.690476	0.333333	0.944444	0.714286	0.690476	0	0.944444	1	0.785714	0.666667	0.944444	0.857143	0.833333	0.666667	0.944444				AvgTmp			Max Temp	Min Temp
0.857143	0.738095	0.333333	0.944444	0.714286	0.714286	0	0.944444	0.857143	0.809524	0.333333	0.944444	0.857143	0.857143	0.666667	0.888889				AvgTmp				Min Temp
0.142857	0.928571	0.333333	0.833333	0.857143	0.833333	0	1	1	0.761905	0	0.833333	1	0.714286	0.333333	0.722222					Max Humidity
1	0.785714	0.666667	0.555556	1	0.785714	0	0.5	1	0.833333	0.333333	0.833333	1	0.857143	0.333333	0.777778					Max Humidity	Precipitation	Max Temp
1	0.833333	0.666667	0.777778	1	0.809524	0	0.833333	1	0.857143	0.333333	0.888889	1	0.880952	0.333333	0.888889					Max Humidity	Precipitation	Max Temp
1	0.833333	0.333333	0.833333	1	0.809524	0	0.888889	1	0.857143	0.333333	0.888889	1	0.833333	0.333333	0.888889					Max Humidity	Precipitation	Max Temp	Min Temp
1	0.809524	0.333333	0.777778	1	0.809524	0	0.777778	1	0.857143	0.333333	0.888889	1	0.857143	0.333333	0.888889					Max Humidity	Precipitation	Max Temp	Min Temp
0.857143	0.761905	0	0.944444	1	0.738095	0	0.888889	1	0.738095	0	0.944444	0.857143	0.785714	0.666667	0.944444					Max Humidity		Max Temp
0.857143	0.785714	0.333333	0.944444	1	0.714286	0	0.944444	1	0.785714	0.333333	0.944444	0.857143	0.809524	0.666667	0.888889					Max Humidity		Max Temp	Min Temp
0.571429	0.857143	0.333333	1	1	0.738095	0	1	1	0.809524	0	1	0.857143	0.809524	0.333333	0.944444					Max Humidity			Min Temp
1	0.738095	0.666667	0.5	1	0.690476	0.333333	0.444444	1	0.690476	0.333333	0.611111	1	0.619048	0.333333	0.444444						Precipitation
1	0.809524	0.333333	0.833333	1	0.785714	0.333333	0.833333	1	0.833333	0.333333	0.888889	0.857143	0.880952	0.333333	0.888889						Precipitation	Max Temp
1	0.833333	0.333333	0.888889	1	0.809524	0	0.888889	1	0.857143	0.333333	0.888889	0.857143	0.833333	0.333333	0.888889						Precipitation	Max Temp	Min Temp
1	0.785714	0.333333	0.666667	1	0.761905	0.666667	0.722222	1	0.833333	0.333333	0.888889	0.857143	0.880952	0.333333	0.833333						Precipitation		Min Temp
0.714286	0.690476	0.333333	0.944444	0.714286	0.738095	0	0.888889	0.857143	0.761905	0.333333	0.944444	0.857143	0.833333	0.666667	0.944444							Max Temp
0.857143	0.690476	0.333333	0.944444	0.714286	0.714286	0	0.944444	1	0.785714	0.666667	0.944444	0.857143	0.857143	0.666667	0.944444							Max Temp	Min Temp
0.714286	0.833333	0.333333	1	0.714286	0.833333	0	0.944444	0.857143	0.809524	0.333333	1	0.857143	0.857143	0.666667	0.944444								Min Temp
